# Supplementary material for: Correction: Intragenomic conflicts with plasmids and chromosomal mobile genetic elements drive the evolution of natural transformation within species
Source: PLoS Biol. 2026 Jan 30;24(1):e3003628. doi: 10.1371/journal.pbio.3003628 (PMC12857998; doi:10.1371/journal.pbio.3003628)
Supplement: S8 Data — (XLSX) [file pbio.3003628.s001.xlsx]

## Sheet: TableS8_corrected
Species	Name	Assembly	Strain	gembase	RLU_R1	RLU_R2	RLU_R3	RLU_R4	RLU_R6	Number of replicates	Log.RLU.R1	Log.RLU.R2	Log.RLU.R3	Log.RLU.R4	Log.RLU.R6	Mean.Log.LumR.OD	Sd.Log.LumR.OD	LowerCI.Log.LumR.OD	UpperCI.Log.LumR.OD	TF_binary	gsize	nb_conts	L90	country	region	year	species_id_method	source	detailed_source	OXA.type.serotype	Isolation_date	Bibliography	Atmosphere.incubation	Capsule.type	ST	closest.ST	ProviderLab
Legionella pneumophila	Paris	GCA_000048645.1	NA	LEPN.1221.00001	NA	NA	NA	NA	NA	NA	NA	NA	NA	NA	NA	4.11505	0.639673	3.9673	4.26281	T	3635495	2	1	NA	NA	NA	NA	clinical	NA	NA	NA	NA	NA	NA	1	NA	CNRL
Legionella pneumophila	CNR-L_201354206	JAWTVB000000000	NA	LEPN.1221.00002	263.243	NA	NA	315.624	288.131	3	2.42036	NA	NA	2.49917	2.45959	2.45971	0.0394064	2.41511	2.5043	NT	3555576	55	6	NA	NA	NA	NA	clinical	NA	NA	NA	NA	NA	NA	1362	NA	CNRL
Legionella pneumophila	CNR-L_211063472	JAWTLF000000000	NA	LEPN.1221.00003	795.282	NA	NA	117.371	328.964	3	2.90052	NA	NA	2.06956	2.51715	2.49574	0.415894	2.02512	2.96636	T	3361878	55	6	NA	NA	NA	NA	clinical	NA	NA	NA	NA	NA	NA	1272	NA	CNRL
Legionella pneumophila	CNR-L_190840721	JAWTHL000000000	NA	LEPN.1221.00004	1601.1	710.911	89.2354	544.077	NA	3	3.20442	2.85182	1.95054	2.73566	NA	2.93063	0.244116	2.65439	3.20687	T	3353557	56	6	NA	NA	NA	NA	clinical	NA	NA	NA	NA	NA	NA	17	NA	CNRL
Legionella pneumophila	CNR-L_200995505	JAWTXM000000000	NA	LEPN.1221.00005	284.56	NA	NA	436.043	219.941	3	2.45417	NA	NA	2.63953	2.34231	2.47867	0.150117	2.3088	2.64854	T	3455133	58	6	NA	NA	NA	NA	clinical	NA	NA	NA	NA	NA	NA	534	NA	CNRL
Legionella pneumophila	CNR-L_211181659	JAWTKU000000000	NA	LEPN.1221.00006	296.255	NA	NA	134.426	632.321	3	2.47167	NA	NA	2.12848	2.80094	2.46703	0.336252	2.08653	2.84753	NT	3303119	62	6	NA	NA	NA	NA	clinical	NA	NA	NA	NA	NA	NA	40	NA	CNRL
Legionella pneumophila	CNR-L_201354156	JAWTVC000000000	NA	LEPN.1221.00007	265.876	NA	NA	280.032	243.516	3	2.42468	NA	NA	2.44721	2.38653	2.41947	0.0306734	2.38476	2.45418	NT	3423925	65	6	NA	NA	NA	NA	clinical	NA	NA	NA	NA	NA	NA	37	NA	CNRL
Legionella pneumophila	CNR-L_210751298	JAWTNB000000000	NA	LEPN.1221.00008	533.599	NA	NA	119.944	210.965	3	2.72722	NA	NA	2.07898	2.32421	2.3768	0.327303	2.00643	2.74717	NT	3523051	65	6	NA	NA	NA	NA	clinical	NA	NA	NA	NA	NA	NA	242	NA	CNRL
Legionella pneumophila	CNR-L_192139085	JAWSXC000000000	NA	LEPN.1221.00009	372.439	111.698	112.388	151.548	152.59	4	2.57106	2.04805	2.05072	2.18055	2.18352	2.24579	0.225856	2.02446	2.46713	NT	3436597	67	6	NA	NA	NA	NA	clinical	NA	NA	NA	NA	NA	NA	751	NA	CNRL
Legionella pneumophila	CNR-L_201212392	JAWTWA000000000	NA	LEPN.1221.00010	302.172	NA	NA	344.75	151.246	3	2.48025	NA	NA	2.5375	2.17968	2.39915	0.192205	2.18165	2.61664	NT	3327342	71	6	NA	NA	NA	NA	clinical	NA	NA	NA	NA	NA	NA	107	NA	CNRL
Legionella pneumophila	CNR-L_191046877	JAWTGV000000000	NA	LEPN.1221.00011	239.116	163.324	101.67	106.538	153.726	4	2.37861	2.21305	2.00719	2.0275	2.18675	2.20148	0.143751	2.0606	2.34235	NT	3563945	72	6	NA	NA	NA	NA	clinical	NA	NA	NA	NA	NA	NA	1362	NA	CNRL
Legionella pneumophila	CNR-L_201066457	JAWTXB000000000	NA	LEPN.1221.00012	282.828	NA	NA	495.45	183.943	3	2.45152	NA	NA	2.695	2.26468	2.4704	0.215778	2.22623	2.71457	NT	3307210	75	6	NA	NA	NA	NA	clinical	NA	NA	NA	NA	NA	NA	40	NA	CNRL
Legionella pneumophila	CNR-L_200707554	JAWTYU000000000	NA	LEPN.1221.00013	1237.99	NA	NA	275.754	558.815	3	3.09272	NA	NA	2.44052	2.74727	2.76017	0.326288	2.39095	3.12939	T	3305141	76	6	NA	NA	NA	NA	clinical	NA	NA	NA	NA	NA	NA	40	NA	CNRL
Legionella pneumophila	CNR-L_210350504	JAWTOG000000000	NA	LEPN.1221.00014	503.102	NA	NA	566.619	203.018	3	2.70166	NA	NA	2.75329	2.30753	2.58749	0.243823	2.31159	2.8634	T	3329143	78	6	NA	NA	NA	NA	clinical	NA	NA	NA	NA	NA	NA	107	NA	CNRL
Legionella pneumophila	CNR-L_191418154	JAWTEG000000000	NA	LEPN.1221.00015	185.847	99.8879	85.0887	82.3422	125.065	4	2.26916	1.99951	1.92987	1.91562	2.09713	2.07036	0.151877	1.92152	2.21919	NT	3356590	80	6	NA	NA	NA	NA	clinical	NA	NA	NA	NA	NA	NA	40	NA	CNRL
Legionella pneumophila	CNR-L_201399021	JAWTUP000000000	NA	LEPN.1221.00016	262.269	NA	NA	196.536	165.362	3	2.41875	NA	NA	2.29344	2.21844	2.31021	0.101202	2.19569	2.42473	NT	3425509	81	6	NA	NA	NA	NA	clinical	NA	NA	NA	NA	NA	NA	37	NA	CNRL
Legionella pneumophila	CNR-L_192060314	JAWSXN000000000	NA	LEPN.1221.00017	672.71	99.7009	108.236	127.021	170.437	4	2.82783	1.9987	2.03437	2.10387	2.23156	2.29049	0.370662	1.92725	2.65373	NT	3307125	82	6	NA	NA	NA	NA	clinical	NA	NA	NA	NA	NA	NA	40	NA	CNRL
Legionella pneumophila	CNR-L_201137568	JAWTWS000000000	NA	LEPN.1221.00018	3007.88	NA	NA	208.93	158.234	3	3.47826	NA	NA	2.32	2.1993	2.66585	0.706149	1.86678	3.46492	T	3331317	84	6	NA	NA	NA	NA	clinical	NA	NA	NA	NA	NA	NA	9	NA	CNRL
Legionella pneumophila	CNR-L_201279621	JAWTVP000000000	NA	LEPN.1221.00019	484.325	NA	NA	294.693	169.836	3	2.68514	NA	NA	2.46937	2.23003	2.46151	0.227655	2.2039	2.71912	NT	3308877	85	6	NA	NA	NA	NA	clinical	NA	NA	NA	NA	NA	NA	40	NA	CNRL
Legionella pneumophila	CNR-L_201212380	JAWTWB000000000	NA	LEPN.1221.00020	401.17	NA	NA	275.292	213.515	3	2.60333	NA	NA	2.43979	2.32943	2.45752	0.137808	2.30158	2.61346	NT	3330779	88	6	NA	NA	NA	NA	clinical	NA	NA	NA	NA	NA	NA	107	NA	CNRL
Legionella pneumophila	CNR-L_192042821	JAWSXS000000000	NA	LEPN.1221.00021	364.047	148.789	132.187	159.782	170.921	4	2.56116	2.17257	2.12119	2.20353	2.2328	2.29251	0.180776	2.11536	2.46967	NT	3308889	88	6	NA	NA	NA	NA	clinical	NA	NA	NA	NA	NA	NA	23	NA	CNRL
Legionella pneumophila	CNR-L_200539471	JAWTZD000000000	NA	LEPN.1221.00022	3588.48	NA	NA	420.561	218.521	3	3.55491	NA	NA	2.62383	2.33949	2.83941	0.635741	2.12002	3.55881	T	3330328	88	6	NA	NA	NA	NA	clinical	NA	NA	NA	NA	NA	NA	9	NA	CNRL
Legionella pneumophila	CNR-L_200491645	JAWTZI000000000	NA	LEPN.1221.00023	254.646	NA	NA	2209.87	258.556	3	2.40594	NA	NA	3.34437	2.41255	2.72095	0.539902	2.11001	3.3319	T	3299972	92	6	NA	NA	NA	NA	clinical	NA	NA	NA	NA	NA	NA	706	NA	CNRL
Legionella pneumophila	CNR-L_201164633	JAWTWK000000000	NA	LEPN.1221.00024	437.866	NA	NA	310.469	375.708	3	2.64134	NA	NA	2.49202	2.57485	2.5694	0.0748099	2.48475	2.65406	T	3332918	95	6	NA	NA	NA	NA	clinical	NA	NA	NA	NA	NA	NA	9	NA	CNRL
Legionella pneumophila	CNR-L_192170540	JAWSWX000000000	NA	LEPN.1221.00025	269.598	NA	NA	47.3934	168.031	3	2.43072	NA	NA	1.67572	2.22539	2.11061	0.390368	1.66887	2.55234	NT	3399504	97	6	NA	NA	NA	NA	clinical	NA	NA	NA	NA	NA	NA	1361	NA	CNRL
Legionella pneumophila	CNR-L_210219833	JAWTPF000000000	NA	LEPN.1221.00026	2833.64	NA	NA	212.465	379.407	3	3.45234	NA	NA	2.32729	2.57911	2.78625	0.59044	2.11811	3.45438	T	3378763	58	7	NA	NA	NA	NA	clinical	NA	NA	NA	NA	NA	NA	93	NA	CNRL
Legionella pneumophila	CNR-L_200465084	JAWTZK000000000	NA	LEPN.1221.00027	360.199	NA	NA	1527.33	377.535	3	2.55654	NA	NA	3.18393	2.57696	2.77248	0.356477	2.36909	3.17586	T	3456067	61	7	NA	NA	NA	NA	clinical	NA	NA	NA	NA	NA	NA	534	NA	CNRL
Legionella pneumophila	CNR-L_191046846	JAWTGW000000000	NA	LEPN.1221.00028	281.775	127.462	84.712	126.57	103.908	4	2.4499	2.10538	1.92794	2.10233	2.01665	2.16857	0.192014	1.9804	2.35674	NT	3563649	68	7	NA	NA	NA	NA	clinical	NA	NA	NA	NA	NA	NA	1362	NA	CNRL
Legionella pneumophila	CNR-L_191120609	JAWTGA000000000	NA	LEPN.1221.00029	339.57	143.735	93.006	180.018	190.387	4	2.53093	2.15756	1.96851	2.25532	2.27964	2.30586	0.15905	2.14999	2.46173	NT	3246728	73	7	NA	NA	NA	NA	clinical	NA	NA	NA	NA	NA	NA	927	NA	CNRL
Legionella pneumophila	CNR-L_191822792	JAWSZZ000000000	NA	LEPN.1221.00030	17831.2	947.807	714.625	1327.36	3558.44	4	4.25118	2.97672	2.85408	3.12299	3.55126	3.47554	0.571683	2.9153	4.03578	T	3267407	80	7	NA	NA	NA	NA	clinical	NA	NA	NA	NA	NA	NA	736	NA	CNRL
Legionella pneumophila	CNR-L_201033800	JAWTXJ000000000	NA	LEPN.1221.00031	315.668	NA	NA	210.708	212.336	3	2.49923	NA	NA	2.32368	2.32702	2.38331	0.100403	2.2697	2.49693	NT	3307791	84	7	NA	NA	NA	NA	clinical	NA	NA	NA	NA	NA	NA	40	NA	CNRL
Legionella pneumophila	CNR-L_190191470	JAWTJU000000000	NA	LEPN.1221.00032	200.526	143.443	364.531	281.209	232.733	4	2.30217	2.15668	2.56173	2.44903	2.36686	2.31868	0.123597	2.19756	2.43981	NT	3381056	84	7	NA	NA	NA	NA	clinical	NA	NA	NA	NA	NA	NA	9	NA	CNRL
Legionella pneumophila	CNR-L_201144670	JAWTWQ000000000	NA	LEPN.1221.00033	260.906	NA	NA	252.66	229.858	3	2.41648	NA	NA	2.40254	2.36146	2.39349	0.0286048	2.36112	2.42586	NT	3308042	87	7	NA	NA	NA	NA	clinical	NA	NA	NA	NA	NA	NA	40	NA	CNRL
Legionella pneumophila	CNR-L_200654933	JAWTYV000000000	NA	LEPN.1221.00034	344.564	NA	NA	199.181	190.921	3	2.53727	NA	NA	2.29925	2.28085	2.37246	0.143028	2.21061	2.53431	NT	3353761	88	7	NA	NA	NA	NA	clinical	NA	NA	NA	NA	NA	NA	40	NA	CNRL
Legionella pneumophila	CNR-L_191714881	JAWTBE000000000	NA	LEPN.1221.00035	490.365	160.831	124.115	91.3068	224.79	4	2.69052	2.20637	2.09383	1.9605	2.35178	2.30229	0.305063	2.00334	2.60125	NT	3308297	89	7	NA	NA	NA	NA	clinical	NA	NA	NA	NA	NA	NA	40	NA	CNRL
Legionella pneumophila	CNR-L_201722666	JAWTSC000000000	NA	LEPN.1221.00036	212.602	NA	NA	114.743	175.527	3	2.32757	NA	NA	2.05973	2.24434	2.21055	0.137081	2.05543	2.36567	NT	3307702	89	7	NA	NA	NA	NA	clinical	NA	NA	NA	NA	NA	NA	40	NA	CNRL
Legionella pneumophila	CNR-L_201042361	JAWTXH000000000	NA	LEPN.1221.00037	556.038	NA	NA	198.569	305.157	3	2.7451	NA	NA	2.29791	2.48452	2.50918	0.224614	2.25501	2.76335	T	3308465	89	7	NA	NA	NA	NA	clinical	NA	NA	NA	NA	NA	NA	40	NA	CNRL
Legionella pneumophila	CNR-L_191654030	JAWTBU000000000	NA	LEPN.1221.00038	171.321	143.627	121.789	440.205	1947.17	4	2.23381	2.15723	2.08561	2.64366	3.2894	2.58103	0.518292	2.07311	3.08894	T	3277327	90	7	NA	NA	NA	NA	clinical	NA	NA	NA	NA	NA	NA	2629	NA	CNRL
Legionella pneumophila	CNR-L_210694122	JAWTNI000000000	NA	LEPN.1221.00039	510.849	NA	NA	258.566	570.563	3	2.70829	NA	NA	2.41257	2.7563	2.62572	0.186148	2.41508	2.83637	T	3357778	91	7	NA	NA	NA	NA	clinical	NA	NA	NA	NA	NA	NA	40	NA	CNRL
Legionella pneumophila	CNR-L_200471295	JAWTZJ000000000	NA	LEPN.1221.00040	2235.81	NA	NA	298.024	180.28	3	3.34943	NA	NA	2.47425	2.25595	2.69321	0.578693	2.03837	3.34805	T	3393919	96	7	NA	NA	NA	NA	clinical	NA	NA	NA	NA	NA	NA	9	NA	CNRL
Legionella pneumophila	CNR-L_190705079	JAWTHY000000000	NA	LEPN.1221.00041	137.471	118.044	136.237	134.48	218.903	4	2.13821	2.07204	2.1343	2.12866	2.34025	2.16979	0.117332	2.05481	2.28477	NT	3333090	96	7	NA	NA	NA	NA	clinical	NA	NA	NA	NA	NA	NA	9	NA	CNRL
Legionella pneumophila	CNR-L_191190070	JAWTFN000000000	NA	LEPN.1221.00042	246.215	150.444	97.8778	221.665	175.202	4	2.39131	2.17737	1.99068	2.3457	2.24354	2.28948	0.0969692	2.19445	2.38451	NT	3359701	104	7	NA	NA	NA	NA	clinical	NA	NA	NA	NA	NA	NA	2872	NA	CNRL
Legionella pneumophila	CNR-L_200918659	JAWTXZ000000000	NA	LEPN.1221.00043	138.497	NA	NA	161.752	224.705	3	2.14144	NA	NA	2.20885	2.35161	2.23397	0.107314	2.11253	2.3554	NT	3424590	111	7	NA	NA	NA	NA	clinical	NA	NA	NA	NA	NA	NA	9	NA	CNRL
Legionella pneumophila	CNR-L_202061887	JAWTQR000000000	NA	LEPN.1221.00044	273.639	NA	NA	1149.73	268.638	3	2.43718	NA	NA	3.0606	2.42917	2.64231	0.362266	2.23238	3.05225	T	3362641	177	7	NA	NA	NA	NA	clinical	NA	NA	NA	NA	NA	NA	1361	NA	CNRL
Legionella pneumophila	CNR-L_190929709	JAWTHD000000000	NA	LEPN.1221.00045	890.535	263.293	178.82	338.704	279.392	4	2.94965	2.42044	2.25242	2.52982	2.44621	2.58653	0.246541	2.34493	2.82814	T	3448948	44	8	NA	NA	NA	NA	clinical	NA	NA	NA	NA	NA	NA	23	NA	CNRL
Legionella pneumophila	CNR-L_200882712	JAWTYD000000000	NA	LEPN.1221.00046	3788.99	NA	NA	4713.61	2803.13	3	3.57852	NA	NA	3.67335	3.44764	3.56651	0.113334	3.43826	3.69475	T	3559449	46	8	NA	NA	NA	NA	clinical	NA	NA	NA	NA	NA	NA	75	NA	CNRL
Legionella pneumophila	CNR-L_200637829	JAWTYZ000000000	NA	LEPN.1221.00047	582.07	NA	NA	42597.6	17762.9	3	2.76497	NA	NA	4.62938	4.24951	3.88129	0.98524	2.76641	4.99617	T	3507039	54	8	NA	NA	NA	NA	clinical	NA	NA	NA	NA	NA	NA	23	NA	CNRL
Legionella pneumophila	CNR-L_201085579	JAWTWW000000000	NA	LEPN.1221.00048	203.937	NA	NA	192.308	291.64	3	2.3095	NA	NA	2.284	2.46485	2.35278	0.0978866	2.24201	2.46355	NT	3422084	54	8	NA	NA	NA	NA	clinical	NA	NA	NA	NA	NA	NA	733	NA	CNRL
Legionella pneumophila	CNR-L_210165016	JAWTPN000000000	NA	LEPN.1221.00049	420.775	NA	NA	376.407	1632.5	3	2.62405	NA	NA	2.57566	3.21285	2.80419	0.354742	2.40277	3.20561	T	3345357	65	8	NA	NA	NA	NA	clinical	NA	NA	NA	NA	NA	NA	104	NA	CNRL
Legionella pneumophila	CNR-L_191190025	JAWTFP000000000	NA	LEPN.1221.00050	486.517	148.044	138.583	147.696	124.318	4	2.6871	2.17039	2.14171	2.16937	2.09453	2.28035	0.273484	2.01234	2.54836	NT	3290057	66	8	NA	NA	NA	NA	clinical	NA	NA	NA	NA	NA	NA	40	NA	CNRL
Legionella pneumophila	CNR-L_201354062	JAWTVD000000000	NA	LEPN.1221.00051	290.5	NA	NA	236.679	229.107	3	2.46315	NA	NA	2.37416	2.36004	2.39911	0.055901	2.33586	2.46237	NT	3423394	67	8	NA	NA	NA	NA	clinical	NA	NA	NA	NA	NA	NA	37	NA	CNRL
Legionella pneumophila	CNR-L_201293744	JAWTVM000000000	NA	LEPN.1221.00052	512.406	NA	NA	227.273	157.298	3	2.70961	NA	NA	2.35655	2.19672	2.42096	0.262443	2.12398	2.71794	NT	3423483	68	8	NA	NA	NA	NA	clinical	NA	NA	NA	NA	NA	NA	37	NA	CNRL
Legionella pneumophila	CNR-L_201365788	JAWTUV000000000	NA	LEPN.1221.00053	246.262	NA	NA	190.912	357.828	3	2.3914	NA	NA	2.28083	2.55367	2.40864	0.137235	2.25334	2.56393	NT	3425454	69	8	NA	NA	NA	NA	clinical	NA	NA	NA	NA	NA	NA	37	NA	CNRL
Legionella pneumophila	CNR-L_210836099	JAWTMS000000000	NA	LEPN.1221.00054	324.372	NA	NA	229.314	162.693	3	2.51104	NA	NA	2.36043	2.21137	2.36095	0.149838	2.19139	2.5305	NT	3458541	71	8	NA	NA	NA	NA	clinical	NA	NA	NA	NA	NA	NA	87	NA	CNRL
Legionella pneumophila	CNR-L_211085551	JAWTLD000000000	NA	LEPN.1221.00055	499.813	NA	NA	186.166	274.658	3	2.69881	NA	NA	2.2699	2.43879	2.46917	0.216061	2.22467	2.71366	NT	3426184	75	8	NA	NA	NA	NA	clinical	NA	NA	NA	NA	NA	NA	421	NA	CNRL
Legionella pneumophila	CNR-L_201322335	JAWTVG000000000	NA	LEPN.1221.00056	325.427	NA	NA	241.3	255.702	3	2.51245	NA	NA	2.38256	2.40773	2.43425	0.0688878	2.3563	2.5122	NT	3426130	79	8	NA	NA	NA	NA	clinical	NA	NA	NA	NA	NA	NA	37	NA	CNRL
Legionella pneumophila	CNR-L_190604301	JAWTIE000000000	NA	LEPN.1221.00057	83.9793	143.859	74.9465	78.232	115.665	4	1.92417	2.15794	1.87475	1.89338	2.0632	2.00967	0.123398	1.88875	2.1306	NT	3369049	82	8	NA	NA	NA	NA	clinical	NA	NA	NA	NA	NA	NA	107	NA	CNRL
Legionella pneumophila	CNR-L_191477623	JAWTDU000000000	NA	LEPN.1221.00058	195.998	113.595	58.4746	93.232	191.09	4	2.29225	2.05536	1.76697	1.96957	2.28124	2.1496	0.162246	1.99061	2.3086	NT	3372032	82	8	NA	NA	NA	NA	clinical	NA	NA	NA	NA	NA	NA	40	NA	CNRL
Legionella pneumophila	CNR-L_190188611	JAWTJV000000000	NA	LEPN.1221.00059	253.051	161.958	118.68	218.566	154.306	4	2.40321	2.2094	2.07438	2.33958	2.18838	2.28514	0.103283	2.18393	2.38636	NT	3348375	83	8	NA	NA	NA	NA	clinical	NA	NA	NA	NA	NA	NA	36	NA	CNRL
Legionella pneumophila	CNR-L_191046999	JAWTGT000000000	NA	LEPN.1221.00060	408.428	165.238	132.623	120.9	254.949	4	2.61112	2.21811	2.12262	2.08243	2.40645	2.32953	0.229987	2.10414	2.55491	NT	3354074	83	8	NA	NA	NA	NA	clinical	NA	NA	NA	NA	NA	NA	664	NA	CNRL
Legionella pneumophila	CNR-L_211025652	JAWTLN000000000	NA	LEPN.1221.00061	192.768	NA	NA	71.1629	196.902	3	2.28503	NA	NA	1.85225	2.29425	2.14385	0.252568	1.85804	2.42965	NT	3362836	85	8	NA	NA	NA	NA	clinical	NA	NA	NA	NA	NA	NA	579	NA	CNRL
Legionella pneumophila	CNR-L_191371480	JAWTEK000000000	NA	LEPN.1221.00062	173.701	68.4463	68.9285	100.356	133.241	4	2.2398	1.83535	1.8384	2.00154	2.12464	2.05033	0.173223	1.88058	2.22009	NT	3382385	86	8	NA	NA	NA	NA	clinical	NA	NA	NA	NA	NA	NA	93	NA	CNRL
Legionella pneumophila	CNR-L_201580829	JAWTTB000000000	NA	LEPN.1221.00063	852.363	NA	NA	251.348	316.282	3	2.93062	NA	NA	2.40028	2.50007	2.61033	0.28184	2.2914	2.92925	T	3307591	88	8	NA	NA	NA	NA	clinical	NA	NA	NA	NA	NA	NA	40	NA	CNRL
Legionella pneumophila	CNR-L_201923904	JAWTRB000000000	NA	LEPN.1221.00064	835.655	NA	NA	202.216	245.049	3	2.92203	NA	NA	2.30582	2.38925	2.53903	0.334297	2.16075	2.91732	T	3308111	89	8	NA	NA	NA	NA	clinical	NA	NA	NA	NA	NA	NA	40	NA	CNRL
Legionella pneumophila	CNR-L_201874132	JAWTRF000000000	NA	LEPN.1221.00065	1123.39	NA	NA	187.592	202.774	3	3.05053	NA	NA	2.27321	2.30701	2.54359	0.439352	2.04642	3.04075	T	3378643	91	8	NA	NA	NA	NA	clinical	NA	NA	NA	NA	NA	NA	9	NA	CNRL
Legionella pneumophila	CNR-L_191442359	JAWTEC000000000	NA	LEPN.1221.00066	2294.69	907.774	366.15	576.732	172.833	4	3.36072	2.95798	2.56366	2.76097	2.23763	2.82933	0.466804	2.37187	3.28678	T	3382187	93	8	NA	NA	NA	NA	clinical	NA	NA	NA	NA	NA	NA	2569	NA	CNRL
Legionella pneumophila	CNR-L_201629807	JAWTSP000000000	NA	LEPN.1221.00067	363.101	NA	NA	176.905	268.922	3	2.56003	NA	NA	2.24774	2.42963	2.41246	0.15685	2.23498	2.58995	NT	3309634	95	8	NA	NA	NA	NA	clinical	NA	NA	NA	NA	NA	NA	40	NA	CNRL
Legionella pneumophila	CNR-L_210046309	JAWTPV000000000	NA	LEPN.1221.00068	582.679	NA	NA	175.3	321.504	3	2.76543	NA	NA	2.24378	2.50719	2.50547	0.260828	2.21032	2.80062	T	3376815	97	8	NA	NA	NA	NA	clinical	NA	NA	NA	NA	NA	NA	114	NA	CNRL
Legionella pneumophila	CNR-L_190902737	JAWTHF000000000	NA	LEPN.1221.00069	137.633	118.854	92.9839	60.7797	141.028	4	2.13872	2.07501	1.96841	1.78376	2.14931	2.0367	0.171791	1.86835	2.20505	NT	3374494	98	8	NA	NA	NA	NA	clinical	NA	NA	NA	NA	NA	NA	664	NA	CNRL
Legionella pneumophila	CNR-L_190788172	JAWTHS000000000	NA	LEPN.1221.00070	105.965	207.05	93.8478	195.719	107.228	4	2.02516	2.31608	1.97242	2.29163	2.03031	2.1658	0.159742	2.00925	2.32234	NT	3354117	98	8	NA	NA	NA	NA	clinical	NA	NA	NA	NA	NA	NA	40	NA	CNRL
Legionella pneumophila	CNR-L_191782349	JAWTAL000000000	NA	LEPN.1221.00071	316.867	66.254	108.38	85.0449	245.597	4	2.50088	1.82121	2.03495	1.92965	2.39022	2.16049	0.33518	1.83202	2.48896	NT	3357677	100	8	NA	NA	NA	NA	clinical	NA	NA	NA	NA	NA	NA	664	NA	CNRL
Legionella pneumophila	CNR-L_190782345	JAWTHT000000000	NA	LEPN.1221.00072	115.546	98.297	170.163	128.776	213.862	4	2.06276	1.99254	2.23087	2.10983	2.33013	2.12382	0.145745	1.98099	2.26664	NT	3332765	101	8	NA	NA	NA	NA	clinical	NA	NA	NA	NA	NA	NA	9	NA	CNRL
Legionella pneumophila	CNR-L_202174561	JAWTQF000000000	NA	LEPN.1221.00073	782.93	NA	NA	128.741	134.987	3	2.89372	NA	NA	2.10972	2.13029	2.37791	0.446826	1.87229	2.88353	NT	3358511	102	8	NA	NA	NA	NA	clinical	NA	NA	NA	NA	NA	NA	622	NA	CNRL
Legionella pneumophila	CNR-L_211117533	JAWTKZ000000000	NA	LEPN.1221.00074	1707.74	NA	NA	137.116	151.611	3	3.23242	NA	NA	2.13709	2.18073	2.51675	0.620177	1.81496	3.21853	T	3383713	110	8	NA	NA	NA	NA	clinical	NA	NA	NA	NA	NA	NA	9	NA	CNRL
Legionella pneumophila	CNR-L_201164496	JAWTWL000000000	NA	LEPN.1221.00075	464.39	NA	NA	423.634	221.407	3	2.66688	NA	NA	2.62699	2.34519	2.54635	0.175351	2.34793	2.74478	T	3314081	29	9	NA	NA	NA	NA	clinical	NA	NA	NA	NA	NA	NA	9	NA	CNRL
Legionella pneumophila	CNR-L_191834170	JAWSZT000000000	NA	LEPN.1221.00076	215.559	176.148	197.316	303.088	175.923	4	2.33357	2.24588	2.29516	2.48157	2.24532	2.32658	0.111334	2.21748	2.43569	NT	3352822	49	9	NA	NA	NA	NA	clinical	NA	NA	NA	NA	NA	NA	65	NA	CNRL
Legionella pneumophila	CNR-L_200958972	JAWTXT000000000	NA	LEPN.1221.00077	282.11	NA	NA	9303.02	1468.32	3	2.45042	NA	NA	3.96862	3.16682	3.19529	0.759503	2.33585	4.05473	T	3375293	53	9	NA	NA	NA	NA	clinical	NA	NA	NA	NA	NA	NA	65	NA	CNRL
Legionella pneumophila	CNR-L_210044007	JAWTPX000000000	NA	LEPN.1221.00078	170.187	NA	NA	277.223	189.221	3	2.23093	NA	NA	2.44283	2.27697	2.31691	0.111455	2.19079	2.44303	NT	3382821	54	9	NA	NA	NA	NA	clinical	NA	NA	NA	NA	NA	NA	65	NA	CNRL
Legionella pneumophila	CNR-L_201542873	JAWTTG000000000	NA	LEPN.1221.00079	296.132	NA	NA	473.871	551.789	3	2.47149	NA	NA	2.67566	2.74177	2.62964	0.140898	2.4702	2.78908	T	3407470	54	9	NA	NA	NA	NA	clinical	NA	NA	NA	NA	NA	NA	65	NA	CNRL
Legionella pneumophila	CNR-L_201064312	JAWTXC000000000	NA	LEPN.1221.00080	526.316	NA	NA	466.381	351.648	3	2.72125	NA	NA	2.66874	2.54611	2.64537	0.0898784	2.54366	2.74707	T	3318722	56	9	NA	NA	NA	NA	clinical	NA	NA	NA	NA	NA	NA	65	NA	CNRL
Legionella pneumophila	CNR-L_200773680	JAWTYQ000000000	NA	LEPN.1221.00081	242.478	NA	NA	694.275	471.641	3	2.38467	NA	NA	2.84153	2.67361	2.63327	0.231086	2.37178	2.89477	T	3384586	57	9	NA	NA	NA	NA	clinical	NA	NA	NA	NA	NA	NA	87	NA	CNRL
Legionella pneumophila	CNR-L_210046138	JAWTPW000000000	NA	LEPN.1221.00082	218.341	NA	NA	356.71	199.267	3	2.33913	NA	NA	2.55232	2.29944	2.39696	0.135996	2.24307	2.55085	NT	3398861	58	9	NA	NA	NA	NA	clinical	NA	NA	NA	NA	NA	NA	65	NA	CNRL
Legionella pneumophila	CNR-L_200827550	JAWTYL000000000	NA	LEPN.1221.00083	75845.2	NA	NA	1590.07	369.895	3	4.87993	NA	NA	3.20142	2.56808	3.54981	1.19465	2.19796	4.90166	T	3369536	58	9	NA	NA	NA	NA	clinical	NA	NA	NA	NA	NA	NA	114	NA	CNRL
Legionella pneumophila	CNR-L_191826565	JAWSZX000000000	NA	LEPN.1221.00084	185.089	189.123	139.722	167.402	173.327	4	2.26738	2.27674	2.14527	2.22376	2.23887	2.25169	0.02462	2.22756	2.27581	NT	3358245	59	9	NA	NA	NA	NA	clinical	NA	NA	NA	NA	NA	NA	65	NA	CNRL
Legionella pneumophila	CNR-L_192178159	JAWSWV000000000	NA	LEPN.1221.00085	331.267	272.48	149.599	278.856	165.153	4	2.52018	2.43533	2.17493	2.44538	2.21789	2.4047	0.130163	2.27714	2.53225	NT	3458160	60	9	NA	NA	NA	NA	clinical	NA	NA	NA	NA	NA	NA	New	NA	CNRL
Legionella pneumophila	CNR-L_192131675	JAWSXF000000000	NA	LEPN.1221.00086	329.297	117.157	120.578	173.128	191.26	4	2.51759	2.06877	2.08127	2.23837	2.28162	2.27659	0.185073	2.09522	2.45796	NT	3453315	63	9	NA	NA	NA	NA	clinical	NA	NA	NA	NA	NA	NA	23	NA	CNRL
Legionella pneumophila	CNR-L_200373041	JAWSVP000000000	NA	LEPN.1221.00087	60481	7834.84	3145.33	2041.34	1130.46	4	4.78162	3.89403	3.49767	3.30992	3.05325	3.7597	0.766754	3.0083	4.51111	T	3395841	66	9	NA	NA	NA	NA	clinical	NA	NA	NA	NA	NA	NA	616	NA	CNRL
Legionella pneumophila	CNR-L_190674563	JAWTIA000000000	NA	LEPN.1221.00088	316.126	247.77	115.412	372.315	217.41	4	2.49986	2.39405	2.06225	2.57091	2.33728	2.45052	0.104786	2.34784	2.55321	NT	3434747	66	9	NA	NA	NA	NA	clinical	NA	NA	NA	NA	NA	NA	110	NA	CNRL
Legionella pneumophila	CNR-L_190372906	JAWTIW000000000	NA	LEPN.1221.00089	164.754	121.096	118.226	133.381	155.806	4	2.21683	2.08313	2.07271	2.1251	2.19258	2.15441	0.0613583	2.09428	2.21454	NT	3318876	68	9	NA	NA	NA	NA	clinical	NA	NA	NA	NA	NA	NA	189	NA	CNRL
Legionella pneumophila	CNR-L_191646152	JAWTBW000000000	NA	LEPN.1221.00090	82.7815	113.957	178.734	153.846	135.374	4	1.91793	2.05674	2.25221	2.18709	2.13153	2.07332	0.11655	1.95911	2.18754	NT	3587473	69	9	NA	NA	NA	NA	clinical	NA	NA	NA	NA	NA	NA	438	NA	CNRL
Legionella pneumophila	CNR-L_210067658	JAWTPT000000000	NA	LEPN.1221.00091	1040.86	NA	NA	275.658	1316.94	3	3.01739	NA	NA	2.44037	3.11956	2.85911	0.366219	2.4447	3.27352	T	3344951	74	9	NA	NA	NA	NA	clinical	NA	NA	NA	NA	NA	NA	104	NA	CNRL
Legionella pneumophila	CNR-L_210751038	JAWTNC000000000	NA	LEPN.1221.00092	213.731	NA	NA	372.911	281.376	3	2.32987	NA	NA	2.57161	2.44929	2.45025	0.120872	2.31348	2.58703	NT	3417866	76	9	NA	NA	NA	NA	clinical	NA	NA	NA	NA	NA	NA	37	NA	CNRL
Legionella pneumophila	CNR-L_200841328	JAWTYJ000000000	NA	LEPN.1221.00093	923.552	NA	NA	553.623	231.861	3	2.96546	NA	NA	2.74321	2.36523	2.6913	0.303465	2.3479	3.0347	T	3280459	76	9	NA	NA	NA	NA	clinical	NA	NA	NA	NA	NA	NA	93	NA	CNRL
Legionella pneumophila	CNR-L_201256978	JAWTVS000000000	NA	LEPN.1221.00094	339.764	NA	NA	246.56	275.938	3	2.53118	NA	NA	2.39192	2.44081	2.45464	0.0706489	2.37469	2.53458	NT	3426387	80	9	NA	NA	NA	NA	clinical	NA	NA	NA	NA	NA	NA	37	NA	CNRL
Legionella pneumophila	CNR-L_201360581	JAWTUZ000000000	NA	LEPN.1221.00095	289.239	NA	NA	295.874	166.856	3	2.46126	NA	NA	2.47111	2.22234	2.3849	0.140867	2.2255	2.54431	NT	3339704	80	9	NA	NA	NA	NA	clinical	NA	NA	NA	NA	NA	NA	36	NA	CNRL
Legionella pneumophila	CNR-L_191593800	JAWTCG000000000	NA	LEPN.1221.00096	1334.84	199.8	5038.24	682.488	231.627	4	3.12543	2.3006	3.70228	2.83409	2.36479	2.65623	0.392936	2.27116	3.0413	T	3475079	80	9	NA	NA	NA	NA	clinical	NA	NA	NA	NA	NA	NA	1806	NA	CNRL
Legionella pneumophila	CNR-L_201353971	JAWTVE000000000	NA	LEPN.1221.00097	229.586	NA	NA	211.904	234.477	3	2.36095	NA	NA	2.32614	2.3701	2.35239	0.0231936	2.32615	2.37864	NT	3433741	80	9	NA	NA	NA	NA	clinical	NA	NA	NA	NA	NA	NA	37	NA	CNRL
Legionella pneumophila	CNR-L_210733440	JAWTND000000000	NA	LEPN.1221.00098	191.62	NA	NA	299.947	269.666	3	2.28244	NA	NA	2.47705	2.43083	2.39677	0.101674	2.28172	2.51182	NT	3418836	86	9	NA	NA	NA	NA	clinical	NA	NA	NA	NA	NA	NA	37	NA	CNRL
Legionella pneumophila	CNR-L_191490804	JAWTDP000000000	NA	LEPN.1221.00099	446.217	107.105	64.9805	71.7213	130.474	4	2.64955	2.02981	1.81278	1.85565	2.11552	2.16263	0.342143	1.82734	2.49793	NT	3307784	91	9	NA	NA	NA	NA	clinical	NA	NA	NA	NA	NA	NA	40	NA	CNRL
Legionella pneumophila	CNR-L_210514993	JAWTNT000000000	NA	LEPN.1221.00100	6307.36	NA	NA	130.293	134.397	3	3.79985	NA	NA	2.11492	2.12839	2.68105	0.968928	1.58463	3.77748	T	3203028	96	9	NA	NA	NA	NA	clinical	NA	NA	NA	NA	NA	NA	114	NA	CNRL
Legionella pneumophila	CNR-L_191944841	JAWSYQ000000000	NA	LEPN.1221.00101	360.284	111.053	262.157	83.2512	191.19	4	2.55664	2.04553	2.41856	1.92039	2.28146	2.20101	0.280399	1.92622	2.47579	NT	3369708	107	9	NA	NA	NA	NA	clinical	NA	NA	NA	NA	NA	NA	93	NA	CNRL
Legionella pneumophila	CNR-L_201848004	JAWTRI000000000	NA	LEPN.1221.00102	755.786	NA	NA	1469.71	713.636	3	2.8784	NA	NA	3.16723	2.85348	2.96637	0.174398	2.76902	3.16372	T	3359383	113	9	NA	NA	NA	NA	clinical	NA	NA	NA	NA	NA	NA	664	NA	CNRL
Legionella pneumophila	CNR-L_202085200	JAWTQO000000000	NA	LEPN.1221.00103	224.534	NA	NA	229.566	205.907	3	2.35128	NA	NA	2.36091	2.31367	2.34195	0.0249619	2.31371	2.3702	NT	3531997	133	9	NA	NA	NA	NA	clinical	NA	NA	NA	NA	NA	NA	547	NA	CNRL
Legionella pneumophila	CNR-L_191839844	JAWSZS000000000	NA	LEPN.1221.00104	217.57	162.338	164.414	173.536	96.4096	4	2.3376	2.21042	2.21594	2.23939	1.98412	2.19288	0.149438	2.04644	2.33933	NT	3433932	54	10	NA	NA	NA	NA	clinical	NA	NA	NA	NA	NA	NA	94	NA	CNRL
Legionella pneumophila	CNR-L_200884721	JAWTYC000000000	NA	LEPN.1221.00105	272.575	NA	NA	242.833	204.64	3	2.43549	NA	NA	2.38531	2.31099	2.37726	0.0626366	2.30638	2.44814	NT	3427756	54	10	NA	NA	NA	NA	clinical	NA	NA	NA	NA	NA	NA	701	NA	CNRL
Legionella pneumophila	CNR-L_191654004	JAWTBV000000000	NA	LEPN.1221.00106	84.7383	107.745	101.343	125.427	120.536	4	1.92808	2.0324	2.00579	2.09839	2.08112	2.035	0.0765593	1.95997	2.11002	NT	3403334	55	10	NA	NA	NA	NA	clinical	NA	NA	NA	NA	NA	NA	367	NA	CNRL
Legionella pneumophila	CNR-L_191795433	JAWTAE000000000	NA	LEPN.1221.00107	188.717	179.368	222.222	336.83	198.422	4	2.27581	2.25374	2.34679	2.52741	2.29759	2.33864	0.127115	2.21407	2.46321	NT	3368322	61	10	NA	NA	NA	NA	clinical	NA	NA	NA	NA	NA	NA	65	NA	CNRL
Legionella pneumophila	CNR-L_211161780	JAWTKV000000000	NA	LEPN.1221.00108	721.528	NA	NA	137.335	109.771	3	2.85825	NA	NA	2.13778	2.04049	2.34551	0.446708	1.84002	2.851	NT	3482793	70	10	NA	NA	NA	NA	clinical	NA	NA	NA	NA	NA	NA	2102	NA	CNRL
Legionella pneumophila	CNR-L_191108066	JAWTGD000000000	NA	LEPN.1221.00109	272.742	142.714	147.034	324.115	250.917	4	2.43575	2.15447	2.16742	2.5107	2.39953	2.37511	0.15421	2.22399	2.52624	NT	3438660	72	10	NA	NA	NA	NA	clinical	NA	NA	NA	NA	NA	NA	1084	NA	CNRL
Legionella pneumophila	CNR-L_200013881	JAWSWN000000000	NA	LEPN.1221.00110	286.24	118.455	1284.02	268.562	127.255	4	2.45673	2.07355	3.10857	2.42905	2.10467	2.266	0.204958	2.06515	2.46686	NT	3364610	77	10	NA	NA	NA	NA	clinical	NA	NA	NA	NA	NA	NA	1013	NA	CNRL
Legionella pneumophila	CNR-L_191637902	JAWTBX000000000	NA	LEPN.1221.00111	126.513	160.162	127.399	124.842	153.554	4	2.10213	2.20456	2.10517	2.09636	2.18626	2.14733	0.0560697	2.09238	2.20228	NT	3360059	78	10	NA	NA	NA	NA	clinical	NA	NA	NA	NA	NA	NA	2847	NA	CNRL
Legionella pneumophila	CNR-L_201262253	JAWTVQ000000000	NA	LEPN.1221.00112	324.344	NA	NA	320.455	196.23	3	2.51101	NA	NA	2.50577	2.29277	2.43651	0.124516	2.29561	2.57741	NT	3260186	80	10	NA	NA	NA	NA	clinical	NA	NA	NA	NA	NA	NA	2982	NA	CNRL
Legionella pneumophila	CNR-L_191226581	JAWTFH000000000	NA	LEPN.1221.00113	462.245	127.016	94.1654	127.44	173.315	4	2.66487	2.10386	1.97389	2.1053	2.23884	2.27822	0.265426	2.01811	2.53833	NT	3316313	84	10	NA	NA	NA	NA	clinical	NA	NA	NA	NA	NA	NA	40	NA	CNRL
Legionella pneumophila	CNR-L_191559859	JAWTCR000000000	NA	LEPN.1221.00114	347.63	NA	212.367	107.653	172.546	3	2.54112	NA	2.32709	2.03202	2.2369	2.27002	0.256156	1.98015	2.55988	NT	3375583	84	10	NA	NA	NA	NA	clinical	NA	NA	NA	NA	NA	NA	35	NA	CNRL
Legionella pneumophila	CNR-L_200760611	JAWTYT000000000	NA	LEPN.1221.00115	336.243	NA	NA	158.001	145.492	3	2.52665	NA	NA	2.19866	2.16284	2.29605	0.200509	2.06916	2.52294	NT	3418376	96	10	NA	NA	NA	NA	clinical	NA	NA	NA	NA	NA	NA	40	NA	CNRL
Legionella pneumophila	CNR-L_211205110	JAWTKO000000000	NA	LEPN.1221.00116	3824.49	NA	NA	346.804	474.942	3	3.58257	NA	NA	2.54008	2.67664	2.9331	0.56659	2.29195	3.57424	T	3367480	97	10	NA	NA	NA	NA	clinical	NA	NA	NA	NA	NA	NA	44	NA	CNRL
Legionella pneumophila	CNR-L_191054098	JAWTGR000000000	NA	LEPN.1221.00117	3189.99	207.541	113.882	621.336	204.29	4	3.50379	2.3171	2.05645	2.79333	2.31025	2.73112	0.562563	2.17982	3.28242	T	3382014	109	10	NA	NA	NA	NA	clinical	NA	NA	NA	NA	NA	NA	9	NA	CNRL
Legionella pneumophila	CNR-L_201011470	JAWTXL000000000	NA	LEPN.1221.00118	280.094	NA	NA	207.163	195.884	3	2.4473	NA	NA	2.31631	2.292	2.35187	0.0835364	2.25734	2.4464	NT	3599393	115	10	NA	NA	NA	NA	clinical	NA	NA	NA	NA	NA	NA	114	NA	CNRL
Legionella pneumophila	CNR-L_191943415	JAWSYR000000000	NA	LEPN.1221.00119	222.594	108.363	155.534	266.204	155.187	4	2.34751	2.03488	2.19183	2.42521	2.19086	2.24962	0.173189	2.07989	2.41934	NT	3398499	126	10	NA	NA	NA	NA	clinical	NA	NA	NA	NA	NA	NA	1374	NA	CNRL
Legionella pneumophila	CNR-L_190084765	JAWTKB000000000	NA	LEPN.1221.00120	84.5845	122.197	45.695	99.9882	138.164	4	1.92729	2.08706	1.65987	1.99995	2.1404	2.03867	0.0941532	1.94641	2.13094	NT	3478084	212	10	NA	NA	NA	NA	clinical	NA	NA	NA	NA	NA	NA	2428	NA	CNRL
Legionella pneumophila	CNR-L_210570413	JAWTNO000000000	NA	LEPN.1221.00121	267.056	NA	NA	553.985	343.268	3	2.4266	NA	NA	2.7435	2.53563	2.56858	0.160996	2.3864	2.75076	T	3381092	58	11	NA	NA	NA	NA	clinical	NA	NA	NA	NA	NA	NA	94	NA	CNRL
Legionella pneumophila	CNR-L_191498216	JAWTDK000000000	NA	LEPN.1221.00122	375.898	NA	NA	NA	249.68	2	2.57507	NA	NA	NA	2.39738	2.48623	0.125644	2.3121	2.66036	T	3380019	60	11	NA	NA	NA	NA	clinical	NA	NA	NA	NA	NA	NA	94	NA	CNRL
Legionella pneumophila	CNR-L_210912536	JAWTML000000000	NA	LEPN.1221.00123	218.182	NA	NA	232.909	194.082	3	2.33882	NA	NA	2.36719	2.28799	2.33133	0.0401279	2.28592	2.37674	NT	3391304	63	11	NA	NA	NA	NA	clinical	NA	NA	NA	NA	NA	NA	94	NA	CNRL
Legionella pneumophila	CNR-L_191076013	JAWTGO000000000	NA	LEPN.1221.00124	2478.17	1563.78	780.913	6537.25	647.066	4	3.39413	3.19418	2.8926	3.81539	2.81095	3.30366	0.418254	2.89378	3.71354	T	3463356	64	11	NA	NA	NA	NA	clinical	NA	NA	NA	NA	NA	NA	266	NA	CNRL
Legionella pneumophila	CNR-L_191242703	JAWTFA000000000	NA	LEPN.1221.00125	1866.06	558.804	233.579	382.832	156.633	4	3.27093	2.74726	2.36843	2.58301	2.19488	2.69902	0.4461	2.26185	3.13619	T	3429511	66	11	NA	NA	NA	NA	clinical	NA	NA	NA	NA	NA	NA	23	NA	CNRL
Legionella pneumophila	CNR-L_210523504	JAWTNR000000000	NA	LEPN.1221.00126	253.087	NA	NA	237.181	218.97	3	2.40327	NA	NA	2.37508	2.34038	2.37291	0.031499	2.33727	2.40856	NT	3479955	70	11	NA	NA	NA	NA	clinical	NA	NA	NA	NA	NA	NA	224	NA	CNRL
Legionella pneumophila	CNR-L_190912277	JAWTHE000000000	NA	LEPN.1221.00127	78.853	207.856	239.197	194.512	NA	3	1.89682	2.31776	2.37875	2.28895	NA	2.16784	0.235155	1.90174	2.43394	NT	3554656	74	11	NA	NA	NA	NA	clinical	NA	NA	NA	NA	NA	NA	259	NA	CNRL
Legionella pneumophila	CNR-L_191152084	JAWTFS000000000	NA	LEPN.1221.00128	860.232	613.187	170.097	223.729	357.249	4	2.93462	2.78759	2.2307	2.34972	2.55297	2.65623	0.257788	2.4036	2.90885	T	3452318	78	11	NA	NA	NA	NA	clinical	NA	NA	NA	NA	NA	NA	23	NA	CNRL
Legionella pneumophila	CNR-L_210825645	JAWTMW000000000	NA	LEPN.1221.00129	2312.98	NA	NA	336.119	NA	2	3.36417	NA	NA	2.52649	NA	2.94533	0.592328	2.12442	3.76624	T	3517972	81	11	NA	NA	NA	NA	clinical	NA	NA	NA	NA	NA	NA	2490	NA	CNRL
Legionella pneumophila	CNR-L_191135837	JAWTFV000000000	NA	LEPN.1221.00130	31474.9	13729.3	1623.19	3046.4	673.513	4	4.49796	4.13765	3.21037	3.48379	2.82835	3.73694	0.736966	3.01472	4.45915	T	3355324	90	11	NA	NA	NA	NA	clinical	NA	NA	NA	NA	NA	NA	42	NA	CNRL
Legionella pneumophila	CNR-L_210938488	JAWTMF000000000	NA	LEPN.1221.00131	25000	NA	NA	22627.7	1906.57	3	4.39794	NA	NA	4.35464	3.28025	4.01094	0.633168	3.29446	4.72743	T	3446659	99	11	NA	NA	NA	NA	clinical	NA	NA	NA	NA	NA	NA	42	NA	CNRL
Legionella pneumophila	CNR-L_191498190	JAWTDL000000000	NA	LEPN.1221.00132	161.351	232.912	159.895	213.268	214.176	4	2.20777	2.36719	2.20384	2.32893	2.33077	2.30867	0.0695322	2.24052	2.37681	NT	3406326	99	11	NA	NA	NA	NA	clinical	NA	NA	NA	NA	NA	NA	93	NA	CNRL
Legionella pneumophila	CNR-L_191669172	JAWTBR000000000	NA	LEPN.1221.00133	369.511	123.801	137.166	105.634	330.771	4	2.56763	2.09272	2.13725	2.0238	2.51953	2.30092	0.282289	2.02428	2.57756	NT	3320547	103	11	NA	NA	NA	NA	clinical	NA	NA	NA	NA	NA	NA	40	NA	CNRL
Legionella pneumophila	CNR-L_200599832	JAWTZA000000000	NA	LEPN.1221.00134	405.759	NA	NA	5029.38	3728.03	3	2.60827	NA	NA	3.70151	3.57148	3.29375	0.597198	2.61797	3.96953	T	3484766	117	11	NA	NA	NA	NA	clinical	NA	NA	NA	NA	NA	NA	146	NA	CNRL
Legionella pneumophila	CNR-L_190417419	JAWTIU000000000	NA	LEPN.1221.00135	82.9332	199.702	136.14	118.927	186.051	4	1.91873	2.30038	2.13399	2.07528	2.26963	2.14101	0.17858	1.966	2.31601	NT	3542919	41	12	NA	NA	NA	NA	clinical	NA	NA	NA	NA	NA	NA	259	NA	CNRL
Legionella pneumophila	CNR-L_201598117	JAWTSV000000000	NA	LEPN.1221.00136	215.008	NA	NA	242.761	160.181	3	2.33246	NA	NA	2.38518	2.20461	2.30741	0.0928517	2.20235	2.41248	NT	3226282	53	12	NA	NA	NA	NA	clinical	NA	NA	NA	NA	NA	NA	260	NA	CNRL
Legionella pneumophila	CNR-L_191316874	JAWTEQ000000000	NA	LEPN.1221.00137	340.859	216.331	154.89	261.861	114.549	4	2.53257	2.33512	2.19002	2.41807	2.05899	2.33619	0.201753	2.13847	2.5339	NT	3432816	55	12	NA	NA	NA	NA	clinical	NA	NA	NA	NA	NA	NA	94	NA	CNRL
Legionella pneumophila	CNR-L_191884010	JAWSZA000000000	NA	LEPN.1221.00138	311.932	109.754	141.71	340.568	133.03	4	2.49406	2.04042	2.1514	2.5322	2.12395	2.29766	0.251616	2.05108	2.54424	NT	3379724	55	12	NA	NA	NA	NA	clinical	NA	NA	NA	NA	NA	NA	94	NA	CNRL
Legionella pneumophila	CNR-L_191782187	JAWTAO000000000	NA	LEPN.1221.00139	270.563	221.554	198.004	190.661	268.849	4	2.43227	2.34548	2.29667	2.28026	2.42951	2.37188	0.0731631	2.30018	2.44358	NT	3554872	55	12	NA	NA	NA	NA	clinical	NA	NA	NA	NA	NA	NA	23	NA	CNRL
Legionella pneumophila	CNR-L_192170186	JAWSWY000000000	NA	LEPN.1221.00140	365.854	132.23	153.741	207.231	183.711	4	2.56331	2.12133	2.18679	2.31645	2.26414	2.31631	0.184163	2.13583	2.49678	NT	3466856	62	12	NA	NA	NA	NA	clinical	NA	NA	NA	NA	NA	NA	701	NA	CNRL
Legionella pneumophila	CNR-L_191816171	JAWTAA000000000	NA	LEPN.1221.00141	226.265	201.525	166.65	170.46	153.014	4	2.35462	2.30433	2.22181	2.23162	2.18473	2.26883	0.0754469	2.19489	2.34276	NT	3390062	62	12	NA	NA	NA	NA	clinical	NA	NA	NA	NA	NA	NA	94	NA	CNRL
Legionella pneumophila	CNR-L_191099618	JAWTGJ000000000	NA	LEPN.1221.00142	852.104	955.204	256.016	329.733	457.014	4	2.93049	2.9801	2.40827	2.51816	2.65993	2.77217	0.220165	2.55641	2.98793	T	3451877	64	12	NA	NA	NA	NA	clinical	NA	NA	NA	NA	NA	NA	23	NA	CNRL
Legionella pneumophila	CNR-L_190875086	JAWTHI000000000	NA	LEPN.1221.00143	116.023	249.499	283.188	282.212	177.116	4	2.06454	2.39707	2.45208	2.45058	2.24826	2.29011	0.173033	2.12054	2.45968	NT	3692603	67	12	NA	NA	NA	NA	clinical	NA	NA	NA	NA	NA	NA	259	NA	CNRL
Legionella pneumophila	CNR-L_201786475	JAWTRP000000000	NA	LEPN.1221.00144	633.957	NA	NA	114.038	8429.56	3	2.80206	NA	NA	2.05705	3.9258	2.9283	0.940753	1.86376	3.99285	T	3352274	68	12	NA	NA	NA	NA	clinical	NA	NA	NA	NA	NA	NA	664	NA	CNRL
Legionella pneumophila	CNR-L_190445866	JAWTIP000000000	NA	LEPN.1221.00145	339.154	NA	301.104	140.287	119.381	3	2.5304	NA	2.47872	2.14702	2.07694	2.25145	0.244103	1.97523	2.52767	NT	3480488	77	12	NA	NA	NA	NA	clinical	NA	NA	NA	NA	NA	NA	224	NA	CNRL
Legionella pneumophila	CNR-L_201590093	JAWTSY000000000	NA	LEPN.1221.00146	192.007	NA	NA	358.233	314.006	3	2.28332	NA	NA	2.55417	2.49694	2.44481	0.142751	2.28327	2.60634	NT	3462275	91	12	NA	NA	NA	NA	clinical	NA	NA	NA	NA	NA	NA	2984	NA	CNRL
Legionella pneumophila	CNR-L_192006040	JAWSXX000000000	NA	LEPN.1221.00147	240.377	471.884	214.485	306.244	184.098	4	2.38089	2.67383	2.3314	2.48607	2.26505	2.45146	0.173567	2.28137	2.62155	NT	3542791	92	12	NA	NA	NA	NA	clinical	NA	NA	NA	NA	NA	NA	259	NA	CNRL
Legionella pneumophila	CNR-L_191219138	JAWTFI000000000	NA	LEPN.1221.00148	1297.71	252.6	204.663	234.7	323.466	4	3.11318	2.40243	2.31104	2.37051	2.50983	2.59899	0.347934	2.25802	2.93996	T	3497832	93	12	NA	NA	NA	NA	clinical	NA	NA	NA	NA	NA	NA	23	NA	CNRL
Legionella pneumophila	CNR-L_191491249	JAWTDO000000000	NA	LEPN.1221.00149	128.415	192.256	125.834	92.3393	142.554	4	2.10861	2.28388	2.0998	1.96539	2.15398	2.12796	0.131393	1.9992	2.25673	NT	3374125	95	12	NA	NA	NA	NA	clinical	NA	NA	NA	NA	NA	NA	114	NA	CNRL
Legionella pneumophila	CNR-L_200918775	JAWTXX000000000	NA	LEPN.1221.00150	318.719	NA	NA	1361.55	221.792	3	2.50341	NA	NA	3.13403	2.34595	2.66113	0.417047	2.1892	3.13305	T	3405133	97	12	NA	NA	NA	NA	clinical	NA	NA	NA	NA	NA	NA	42	NA	CNRL
Legionella pneumophila	CNR-L_191714828	JAWTBF000000000	NA	LEPN.1221.00151	5726.15	126.05	217.833	227.004	699.173	4	3.75786	2.10054	2.33812	2.35603	2.84458	2.76476	0.730494	2.04888	3.48063	T	3338044	102	12	NA	NA	NA	NA	clinical	NA	NA	NA	NA	NA	NA	9	NA	CNRL
Legionella pneumophila	CNR-L_211207864	JAWTKN000000000	NA	LEPN.1221.00152	237.921	NA	NA	242.941	NA	2	2.37643	NA	NA	2.3855	NA	2.38097	0.0064113	2.37208	2.38985	NT	3352748	107	12	NA	NA	NA	NA	clinical	NA	NA	NA	NA	NA	NA	New	NA	CNRL
Legionella pneumophila	CNR-L_192117680	JAWSXH000000000	NA	LEPN.1221.00153	390.817	142.358	69.6078	54.3039	132.682	4	2.59197	2.15338	1.84266	1.73483	2.12281	2.15075	0.350454	1.80731	2.49419	NT	3357808	108	12	NA	NA	NA	NA	clinical	NA	NA	NA	NA	NA	NA	104	NA	CNRL
Legionella pneumophila	CNR-L_192207194	JAWSWT000000000	NA	LEPN.1221.00154	35294.1	NA	NA	1228.96	421.18	3	4.5477	NA	NA	3.08954	2.62447	3.42057	1.00344	2.28509	4.55605	T	3322085	109	12	NA	NA	NA	NA	clinical	NA	NA	NA	NA	NA	NA	42	NA	CNRL
Legionella pneumophila	CNR-L_210833654	JAWTMU000000000	NA	LEPN.1221.00155	13295.6	NA	NA	347.717	427.307	3	4.12371	NA	NA	2.54123	2.63074	3.09856	0.888933	2.09265	4.10446	T	3345525	115	12	NA	NA	NA	NA	clinical	NA	NA	NA	NA	NA	NA	3083	NA	CNRL
Legionella pneumophila	CNR-L_200574760	JAWTZB000000000	NA	LEPN.1221.00156	355.895	NA	NA	201.787	142.241	3	2.55132	NA	NA	2.30489	2.15303	2.33641	0.20101	2.10895	2.56387	NT	3508793	135	12	NA	NA	NA	NA	clinical	NA	NA	NA	NA	NA	NA	819	NA	CNRL
Legionella pneumophila	CNR-L_191099668	JAWTGI000000000	NA	LEPN.1221.00157	270.701	125.327	91.4634	245.234	141.117	4	2.43249	2.09804	1.96125	2.38958	2.14958	2.26742	0.168073	2.10272	2.43213	NT	3556771	52	13	NA	NA	NA	NA	clinical	NA	NA	NA	NA	NA	NA	20	NA	CNRL
Legionella pneumophila	CNR-L_191271275	JAWTEX000000000	NA	LEPN.1221.00158	242.215	206.288	113.318	131.998	127.529	4	2.3842	2.31447	2.0543	2.12057	2.10561	2.23121	0.139471	2.09453	2.36789	NT	3485014	61	13	NA	NA	NA	NA	clinical	NA	NA	NA	NA	NA	NA	224	NA	CNRL
Legionella pneumophila	CNR-L_191706645	JAWTBH000000000	NA	LEPN.1221.00159	128.845	124.97	137.393	265.717	161.339	4	2.11007	2.09681	2.13796	2.42442	2.20774	2.20976	0.151416	2.06137	2.35814	NT	3439674	63	13	NA	NA	NA	NA	clinical	NA	NA	NA	NA	NA	NA	436	NA	CNRL
Legionella pneumophila	CNR-L_191254952	JAWTEY000000000	NA	LEPN.1221.00160	281.266	234.899	160.066	311.413	205.712	4	2.44912	2.37088	2.2043	2.49334	2.31326	2.40665	0.0802481	2.32801	2.48529	NT	3472425	65	13	NA	NA	NA	NA	clinical	NA	NA	NA	NA	NA	NA	23	NA	CNRL
Legionella pneumophila	CNR-L_191109502	JAWTGC000000000	NA	LEPN.1221.00161	18584.2	1484.62	549.512	3442.6	541.584	4	4.26914	3.17161	2.73998	3.53689	2.73367	3.42783	0.649926	2.79091	4.06474	T	3555986	67	13	NA	NA	NA	NA	clinical	NA	NA	NA	NA	NA	NA	75	NA	CNRL
Legionella pneumophila	CNR-L_211228745	JAWTKM000000000	NA	LEPN.1221.00162	208.633	NA	NA	290.526	251.596	3	2.31938	NA	NA	2.46319	2.4007	2.39442	0.0721065	2.31283	2.47602	NT	3520540	68	13	NA	NA	NA	NA	clinical	NA	NA	NA	NA	NA	NA	436	NA	CNRL
Legionella pneumophila	CNR-L_191789971	JAWTAI000000000	NA	LEPN.1221.00163	180.995	129.416	138.607	103.222	208.754	4	2.25767	2.11199	2.14178	2.01377	2.31964	2.17577	0.138703	2.03984	2.31169	NT	3459627	69	13	NA	NA	NA	NA	clinical	NA	NA	NA	NA	NA	NA	42	NA	CNRL
Legionella pneumophila	CNR-L_201036299	JAWTXI000000000	NA	LEPN.1221.00164	355.164	NA	NA	347.391	139.452	3	2.55043	NA	NA	2.54082	2.14442	2.41189	0.231682	2.14972	2.67406	NT	3467294	69	13	NA	NA	NA	NA	clinical	NA	NA	NA	NA	NA	NA	701	NA	CNRL
Legionella pneumophila	CNR-L_201101296	JAWTWV000000000	NA	LEPN.1221.00165	183.541	NA	NA	284.858	180.83	3	2.26373	NA	NA	2.45463	2.25727	2.32521	0.112125	2.19833	2.45209	NT	3512842	72	13	NA	NA	NA	NA	clinical	NA	NA	NA	NA	NA	NA	224	NA	CNRL
Legionella pneumophila	CNR-L_191682652	JAWTBP000000000	NA	LEPN.1221.00166	204.633	249.387	248.763	207.626	214.575	4	2.31098	2.39687	2.39579	2.31728	2.33158	2.33918	0.0394182	2.30055	2.37781	NT	3451912	73	13	NA	NA	NA	NA	clinical	NA	NA	NA	NA	NA	NA	818	NA	CNRL
Legionella pneumophila	CNR-L_191849423	JAWSZL000000000	NA	LEPN.1221.00167	216.207	226.824	141.591	161.517	279.815	4	2.33487	2.35569	2.15104	2.20822	2.44687	2.33641	0.0983345	2.24005	2.43278	NT	3461671	75	13	NA	NA	NA	NA	clinical	NA	NA	NA	NA	NA	NA	42	NA	CNRL
Legionella pneumophila	CNR-L_191875100	JAWSZF000000000	NA	LEPN.1221.00168	235.131	243.531	190.132	141.274	209.865	4	2.37131	2.38655	2.27905	2.15006	2.32194	2.30747	0.1085	2.20114	2.41379	NT	3516098	79	13	NA	NA	NA	NA	clinical	NA	NA	NA	NA	NA	NA	224	NA	CNRL
Legionella pneumophila	CNR-L_201572951	JAWTTD000000000	NA	LEPN.1221.00169	168.048	NA	NA	444.328	342.342	3	2.22543	NA	NA	2.6477	2.53446	2.4692	0.218569	2.22187	2.71653	NT	3519983	85	13	NA	NA	NA	NA	clinical	NA	NA	NA	NA	NA	NA	2209	NA	CNRL
Legionella pneumophila	CNR-L_191736618	JAWTBC000000000	NA	LEPN.1221.00170	612.056	704.933	225.888	218.327	1512.3	4	2.78679	2.84815	2.35389	2.33911	3.17964	2.78842	0.345689	2.44965	3.12719	T	3455009	90	13	NA	NA	NA	NA	clinical	NA	NA	NA	NA	NA	NA	23	NA	CNRL
Legionella pneumophila	CNR-L_210297404	JAWTOQ000000000	NA	LEPN.1221.00171	222.542	NA	NA	175.822	153.41	3	2.34741	NA	NA	2.24507	2.18585	2.25945	0.0817326	2.16696	2.35193	NT	3547334	92	13	NA	NA	NA	NA	clinical	NA	NA	NA	NA	NA	NA	259	NA	CNRL
Legionella pneumophila	CNR-L_201198785	JAWTWF000000000	NA	LEPN.1221.00172	311.46	NA	NA	250.924	291.742	3	2.4934	NA	NA	2.39954	2.465	2.45265	0.0481339	2.39818	2.50712	NT	3433766	94	13	NA	NA	NA	NA	clinical	NA	NA	NA	NA	NA	NA	37	NA	CNRL
Legionella pneumophila	CNR-L_191145864	JAWTFU000000000	NA	LEPN.1221.00173	7003.98	NA	408.184	2247.73	3501.3	3	3.84535	NA	2.61086	3.35174	3.54423	3.58044	0.248785	3.29892	3.86196	T	3513357	95	13	NA	NA	NA	NA	clinical	NA	NA	NA	NA	NA	NA	42	NA	CNRL
Legionella pneumophila	CNR-L_210228739	JAWTPB000000000	NA	LEPN.1221.00174	264.858	NA	NA	188.783	165.583	3	2.42301	NA	NA	2.27596	2.21902	2.306	0.105263	2.18688	2.42511	NT	3543317	96	13	NA	NA	NA	NA	clinical	NA	NA	NA	NA	NA	NA	259	NA	CNRL
Legionella pneumophila	CNR-L_201816621	JAWTRM000000000	NA	LEPN.1221.00175	212.019	NA	NA	326.3	214.316	3	2.32637	NA	NA	2.51362	2.33106	2.39035	0.106779	2.26952	2.51118	NT	3419315	99	13	NA	NA	NA	NA	clinical	NA	NA	NA	NA	NA	NA	701	NA	CNRL
Legionella pneumophila	CNR-L_210201376	JAWTPK000000000	NA	LEPN.1221.00176	197.653	NA	NA	418.991	314.34	3	2.2959	NA	NA	2.6222	2.4974	2.47184	0.164646	2.28552	2.65815	NT	3570135	104	13	NA	NA	NA	NA	clinical	NA	NA	NA	NA	NA	NA	259	NA	CNRL
Legionella pneumophila	CNR-L_191021834	JAWTHA000000000	NA	LEPN.1221.00177	223.881	101.675	102.904	123.91	152.52	4	2.35002	2.00721	2.01243	2.09311	2.18333	2.15842	0.146582	2.01477	2.30206	NT	3530043	105	13	NA	NA	NA	NA	clinical	NA	NA	NA	NA	NA	NA	2870	NA	CNRL
Legionella pneumophila	CNR-L_211022887	JAWTLQ000000000	NA	LEPN.1221.00178	283.976	NA	NA	254.342	255.319	3	2.45328	NA	NA	2.40542	2.40708	2.42193	0.0271659	2.39119	2.45267	NT	3577288	107	13	NA	NA	NA	NA	clinical	NA	NA	NA	NA	NA	NA	259	NA	CNRL
Legionella pneumophila	CNR-L_201621317	JAWTSR000000000	NA	LEPN.1221.00179	45002.5	NA	NA	2254.2	1036.59	3	4.65324	NA	NA	3.35299	3.01561	3.67394	0.864707	2.69545	4.65243	T	3467457	108	13	NA	NA	NA	NA	clinical	NA	NA	NA	NA	NA	NA	23	NA	CNRL
Legionella pneumophila	CNR-L_200841353	JAWTYI000000000	NA	LEPN.1221.00180	1290.56	NA	NA	142.005	191.787	3	3.11078	NA	NA	2.1523	2.28282	2.5153	0.519811	1.92709	3.10351	T	3287750	112	13	NA	NA	NA	NA	clinical	NA	NA	NA	NA	NA	NA	664	NA	CNRL
Legionella pneumophila	CNR-L_201966851	JAWTQX000000000	NA	LEPN.1221.00181	372.824	NA	NA	143.79	156.48	3	2.5715	NA	NA	2.15773	2.19446	2.3079	0.229028	2.04873	2.56706	NT	3447074	122	13	NA	NA	NA	NA	clinical	NA	NA	NA	NA	NA	NA	93	NA	CNRL
Legionella pneumophila	CNR-L_210833862	JAWTMT000000000	NA	LEPN.1221.00182	2624.11	NA	NA	185.268	361.133	3	3.41898	NA	NA	2.2678	2.55767	2.74815	0.598763	2.0706	3.4257	T	3371946	122	13	NA	NA	NA	NA	clinical	NA	NA	NA	NA	NA	NA	44	NA	CNRL
Legionella pneumophila	CNR-L_210991098	JAWTLV000000000	NA	LEPN.1221.00183	381.199	NA	NA	211.089	311.233	3	2.58115	NA	NA	2.32447	2.49309	2.46623	0.130432	2.31864	2.61383	NT	3504886	125	13	NA	NA	NA	NA	clinical	NA	NA	NA	NA	NA	NA	701	NA	CNRL
Legionella pneumophila	CNR-L_191199692	JAWTFM000000000	NA	LEPN.1221.00184	281.52	154.066	119.062	232.094	169.356	4	2.44951	2.18771	2.07577	2.36566	2.2288	2.30792	0.121234	2.18911	2.42673	NT	3429107	131	13	NA	NA	NA	NA	clinical	NA	NA	NA	NA	NA	NA	701	NA	CNRL
Legionella pneumophila	CNR-L_191951349	JAWSYP000000000	NA	LEPN.1221.00185	1804.71	NA	348.669	11417.7	8148.25	3	3.25641	NA	2.54241	4.05758	3.91106	3.74168	0.426598	3.25895	4.22442	T	3483842	139	13	NA	NA	NA	NA	clinical	NA	NA	NA	NA	NA	NA	701	NA	CNRL
Legionella pneumophila	CNR-L_191120686	JAWTFZ000000000	NA	LEPN.1221.00186	241.905	162.718	275.89	337.893	310.018	4	2.38365	2.21144	2.44074	2.52878	2.49139	2.40381	0.142246	2.26441	2.54321	NT	3442911	50	14	NA	NA	NA	NA	clinical	NA	NA	NA	NA	NA	NA	624	NA	CNRL
Legionella pneumophila	CNR-L_190311007	JAWTJH000000000	NA	LEPN.1221.00187	95.3957	188.917	227.632	182.684	157.366	4	1.97953	2.27627	2.35723	2.2617	2.19691	2.1786	0.137125	2.04422	2.31298	NT	3545137	56	14	NA	NA	NA	NA	clinical	NA	NA	NA	NA	NA	NA	259	NA	CNRL
Legionella pneumophila	CNR-L_191753602	JAWTAW000000000	NA	LEPN.1221.00188	177.379	133.156	119.362	236.195	190.598	4	2.2489	2.12436	2.07687	2.37327	2.28012	2.25666	0.102813	2.15591	2.35742	NT	3466484	60	14	NA	NA	NA	NA	clinical	NA	NA	NA	NA	NA	NA	624	NA	CNRL
Legionella pneumophila	CNR-L_201506969	JAWTTM000000000	NA	LEPN.1221.00189	178.499	NA	NA	314.337	182.441	3	2.25164	NA	NA	2.4974	2.26112	2.33672	0.139232	2.17917	2.49427	NT	3440853	68	14	NA	NA	NA	NA	clinical	NA	NA	NA	NA	NA	NA	436	NA	CNRL
Legionella pneumophila	CNR-L_201235710	JAWTVY000000000	NA	LEPN.1221.00190	318.134	NA	NA	219.116	101.541	3	2.50261	NA	NA	2.34067	2.00664	2.28331	0.252912	1.99712	2.5695	NT	3405565	70	14	NA	NA	NA	NA	clinical	NA	NA	NA	NA	NA	NA	436	NA	CNRL
Legionella pneumophila	CNR-L_200504412	JAWTZG000000000	NA	LEPN.1221.00191	249.063	NA	NA	NA	NA	1	2.39631	NA	NA	NA	NA	2.39631	0	2.39631	2.39631	NT	3243333	70	14	NA	NA	NA	NA	clinical	NA	NA	NA	NA	NA	NA	2437	NA	CNRL
Legionella pneumophila	CNR-L_201101358	JAWTWU000000000	NA	LEPN.1221.00192	253.657	NA	NA	388.553	141.29	3	2.40425	NA	NA	2.58945	2.15011	2.38127	0.220569	2.13168	2.63086	NT	3448951	73	14	NA	NA	NA	NA	clinical	NA	NA	NA	NA	NA	NA	436	NA	CNRL
Legionella pneumophila	CNR-L_191581062	JAWTCK000000000	NA	LEPN.1221.00193	67.9529	NA	NA	126.781	160.539	3	1.83221	NA	NA	2.10306	2.20558	2.04695	0.192906	1.82866	2.26524	NT	3441708	73	14	NA	NA	NA	NA	clinical	NA	NA	NA	NA	NA	NA	436	NA	CNRL
Legionella pneumophila	CNR-L_201693537	JAWTSE000000000	NA	LEPN.1221.00194	223.274	NA	NA	223.223	273.914	3	2.34884	NA	NA	2.34874	2.43761	2.3784	0.051284	2.32036	2.43643	NT	3404470	74	14	NA	NA	NA	NA	clinical	NA	NA	NA	NA	NA	NA	436	NA	CNRL
Legionella pneumophila	CNR-L_191227161	JAWTFE000000000	NA	LEPN.1221.00195	242.134	113.722	143.838	236.428	156.61	4	2.38406	2.05584	2.15787	2.3737	2.19482	2.2521	0.157053	2.0982	2.40601	NT	3573449	75	14	NA	NA	NA	NA	clinical	NA	NA	NA	NA	NA	NA	20	NA	CNRL
Legionella pneumophila	CNR-L_192237239	JAWSWP000000000	NA	LEPN.1221.00196	296.443	80.9027	124.889	171.974	243.401	4	2.47194	1.90796	2.09653	2.23546	2.38632	2.25042	0.248356	2.00704	2.49381	NT	3428428	77	14	NA	NA	NA	NA	clinical	NA	NA	NA	NA	NA	NA	436	NA	CNRL
Legionella pneumophila	CNR-L_190042526	JAWTKF000000000	NA	LEPN.1221.00197	98.9561	NA	267.683	172.276	137.812	3	1.99544	NA	2.42762	2.23622	2.13929	2.12365	0.12115	1.98656	2.26074	NT	3580135	86	14	NA	NA	NA	NA	clinical	NA	NA	NA	NA	NA	NA	259	NA	CNRL
Legionella pneumophila	CNR-L_201848147	JAWTRH000000000	NA	LEPN.1221.00198	75959	NA	NA	11715.1	6859.62	3	4.88058	NA	NA	4.06875	3.8363	4.26187	0.548274	3.64146	4.88229	T	3368077	88	14	NA	NA	NA	NA	clinical	NA	NA	NA	NA	NA	NA	23	NA	CNRL
Legionella pneumophila	CNR-L_192237325	JAWSWO000000000	NA	LEPN.1221.00199	422.238	NA	NA	276.755	165.422	3	2.62556	NA	NA	2.4421	2.21859	2.42875	0.20381	2.19812	2.65938	NT	3584862	89	14	NA	NA	NA	NA	clinical	NA	NA	NA	NA	NA	NA	259	NA	CNRL
Legionella pneumophila	CNR-L_200994880	JAWTXQ000000000	NA	LEPN.1221.00200	420.62	NA	NA	422.118	225.143	3	2.62389	NA	NA	2.62543	2.35246	2.53393	0.157158	2.35609	2.71177	T	3549174	92	14	NA	NA	NA	NA	clinical	NA	NA	NA	NA	NA	NA	259	NA	CNRL
Legionella pneumophila	CNR-L_190845626	JAWTHK000000000	NA	LEPN.1221.00201	78.5219	494.748	291.673	181.347	144.282	4	1.89499	2.69438	2.4649	2.25851	2.15921	2.25177	0.332571	1.92586	2.57769	NT	3585030	93	14	NA	NA	NA	NA	clinical	NA	NA	NA	NA	NA	NA	259	NA	CNRL
Legionella pneumophila	CNR-L_211152369	JAWTKX000000000	NA	LEPN.1221.00202	41172.7	NA	NA	10569.6	4844.15	3	4.61461	NA	NA	4.02406	3.68522	4.10796	0.470343	3.57573	4.6402	T	3422002	96	14	NA	NA	NA	NA	clinical	NA	NA	NA	NA	NA	NA	23	NA	CNRL
Legionella pneumophila	CNR-L_190722758	JAWTHX000000000	NA	LEPN.1221.00203	213.419	136.643	128.054	217.312	142.431	4	2.32923	2.13559	2.10739	2.33708	2.1536	2.23888	0.109161	2.1319	2.34585	NT	3413288	97	14	NA	NA	NA	NA	clinical	NA	NA	NA	NA	NA	NA	2751	NA	CNRL
Legionella pneumophila	CNR-L_190344232	JAWTIZ000000000	NA	LEPN.1221.00204	260.57	NA	NA	199.825	99.7375	3	2.41592	NA	NA	2.30065	1.99886	2.23848	0.215372	1.99477	2.48219	NT	3505567	97	14	NA	NA	NA	NA	clinical	NA	NA	NA	NA	NA	NA	62	NA	CNRL
Legionella pneumophila	CNR-L_201938018	JAWTQZ000000000	NA	LEPN.1221.00205	255.409	NA	NA	392.075	719.39	3	2.40724	NA	NA	2.59337	2.85696	2.61919	0.225973	2.36348	2.8749	T	3396145	98	14	NA	NA	NA	NA	clinical	NA	NA	NA	NA	NA	NA	23	NA	CNRL
Legionella pneumophila	CNR-L_201768510	JAWTRS000000000	NA	LEPN.1221.00206	294.734	NA	NA	260.734	370.515	3	2.46943	NA	NA	2.4162	2.56881	2.48481	0.0774578	2.39716	2.57246	T	3542311	98	14	NA	NA	NA	NA	clinical	NA	NA	NA	NA	NA	NA	259	NA	CNRL
Legionella pneumophila	CNR-L_201178237	JAWTWH000000000	NA	LEPN.1221.00207	496.983	NA	NA	613.694	252.138	3	2.69634	NA	NA	2.78795	2.40164	2.62864	0.201858	2.40022	2.85706	T	3482328	99	14	NA	NA	NA	NA	clinical	NA	NA	NA	NA	NA	NA	2981	NA	CNRL
Legionella pneumophila	CNR-L_201359566	JAWTVA000000000	NA	LEPN.1221.00208	372.614	NA	NA	316.648	257.22	3	2.57126	NA	NA	2.50058	2.4103	2.49405	0.0806761	2.40275	2.58534	T	3408583	102	14	NA	NA	NA	NA	clinical	NA	NA	NA	NA	NA	NA	23	NA	CNRL
Legionella pneumophila	CNR-L_201367550	JAWTUU000000000	NA	LEPN.1221.00209	417.003	NA	NA	410.528	436.11	3	2.62014	NA	NA	2.61334	2.6396	2.62436	0.0136259	2.60894	2.63978	T	3504845	103	14	NA	NA	NA	NA	clinical	NA	NA	NA	NA	NA	NA	23	NA	CNRL
Legionella pneumophila	CNR-L_191861887	JAWSZK000000000	NA	LEPN.1221.00210	247.42	117.456	139.006	178.55	884.041	4	2.39343	2.06987	2.14303	2.25176	2.94647	2.41539	0.378015	2.04494	2.78583	NT	3290558	104	14	NA	NA	NA	NA	clinical	NA	NA	NA	NA	NA	NA	2131	NA	CNRL
Legionella pneumophila	CNR-L_201471673	JAWTTV000000000	NA	LEPN.1221.00211	231.959	NA	NA	263.833	306.007	3	2.36541	NA	NA	2.42133	2.48573	2.42416	0.06021	2.35602	2.49229	NT	3588671	105	14	NA	NA	NA	NA	clinical	NA	NA	NA	NA	NA	NA	259	NA	CNRL
Legionella pneumophila	CNR-L_192079803	JAWSXM000000000	NA	LEPN.1221.00212	554.597	309.867	240.349	270.899	311.641	4	2.74398	2.49118	2.38084	2.43281	2.49365	2.5404	0.138598	2.40458	2.67623	T	3458105	105	14	NA	NA	NA	NA	clinical	NA	NA	NA	NA	NA	NA	23	NA	CNRL
Legionella pneumophila	CNR-L_192006061	JAWSXW000000000	NA	LEPN.1221.00213	226.588	192.03	265.169	285.848	216.517	4	2.35524	2.28337	2.42352	2.45613	2.33549	2.35756	0.0723732	2.28663	2.42848	NT	3581743	107	14	NA	NA	NA	NA	clinical	NA	NA	NA	NA	NA	NA	259	NA	CNRL
Legionella pneumophila	CNR-L_191076053	JAWTGN000000000	NA	LEPN.1221.00214	327.361	410.079	341.198	502.003	409.343	4	2.51503	2.61287	2.53301	2.70071	2.61209	2.61017	0.0758506	2.53584	2.6845	T	3581229	107	14	NA	NA	NA	NA	clinical	NA	NA	NA	NA	NA	NA	259	NA	CNRL
Legionella pneumophila	CNR-L_210267156	JAWTOT000000000	NA	LEPN.1221.00215	296.234	NA	NA	1309.9	2951.43	3	2.47164	NA	NA	3.11724	3.47003	3.01964	0.506305	2.44671	3.59256	T	3687060	108	14	NA	NA	NA	NA	clinical	NA	NA	NA	NA	NA	NA	259	NA	CNRL
Legionella pneumophila	CNR-L_200259965	JAWSVV000000000	NA	LEPN.1221.00216	451.128	NA	NA	97.0874	235.602	3	2.6543	NA	NA	1.98716	2.37218	2.33788	0.334888	1.95893	2.71684	NT	3328363	114	14	NA	NA	NA	NA	clinical	NA	NA	NA	NA	NA	NA	487	NA	CNRL
Legionella pneumophila	CNR-L_200296535	JAWSVS000000000	NA	LEPN.1221.00217	9596.33	NA	NA	NA	569.855	2	3.98211	NA	NA	NA	2.75576	3.36893	0.867154	2.16714	4.57073	T	3395658	119	14	NA	NA	NA	NA	clinical	NA	NA	NA	NA	NA	NA	92	NA	CNRL
Legionella pneumophila	CNR-L_200013933	JAWSWL000000000	NA	LEPN.1221.00218	2409.96	8723.09	2467.06	5148.85	13816.5	4	3.38201	3.94067	3.39218	3.71171	4.1404	3.7937	0.325583	3.47463	4.11276	T	3212813	126	14	NA	NA	NA	NA	clinical	NA	NA	NA	NA	NA	NA	2918	NA	CNRL
Legionella pneumophila	CNR-L_201048422	JAWTXE000000000	NA	LEPN.1221.00219	329.392	NA	NA	250.398	178.511	3	2.51771	NA	NA	2.39863	2.25166	2.38934	0.133267	2.23853	2.54014	NT	3524389	133	14	NA	NA	NA	NA	clinical	NA	NA	NA	NA	NA	NA	701	NA	CNRL
Legionella pneumophila	CNR-L_201621544	JAWTSQ000000000	NA	LEPN.1221.00220	280.374	NA	NA	360.568	243.132	3	2.44774	NA	NA	2.55699	2.38584	2.46352	0.0866577	2.36546	2.56158	NT	3429406	134	14	NA	NA	NA	NA	clinical	NA	NA	NA	NA	NA	NA	701	NA	CNRL
Legionella pneumophila	CNR-L_202099550	JAWTQM000000000	NA	LEPN.1221.00221	189.29	NA	NA	371.675	3425.92	3	2.27713	NA	NA	2.57016	3.53478	2.79402	0.658031	2.0494	3.53864	T	3568447	148	14	NA	NA	NA	NA	clinical	NA	NA	NA	NA	NA	NA	259	NA	CNRL
Legionella pneumophila	CNR-L_191874990	JAWSZI000000000	NA	LEPN.1221.00222	219.032	416.103	310.641	226.994	202.85	4	2.34051	2.6192	2.49226	2.35601	2.30717	2.40572	0.143769	2.26483	2.54662	NT	3515510	154	14	NA	NA	NA	NA	clinical	NA	NA	NA	NA	NA	NA	92	NA	CNRL
Legionella pneumophila	CNR-L_201205779	JAWTWD000000000	NA	LEPN.1221.00223	328.667	NA	NA	346.467	222.989	3	2.51676	NA	NA	2.53966	2.34828	2.46823	0.104509	2.34997	2.58649	NT	3432882	161	14	NA	NA	NA	NA	clinical	NA	NA	NA	NA	NA	NA	701	NA	CNRL
Legionella pneumophila	CNR-L_201157539	JAWTWM000000000	NA	LEPN.1221.00224	272.626	NA	NA	282.044	181.127	3	2.43557	NA	NA	2.45032	2.25798	2.38129	0.107041	2.26016	2.50241	NT	3392931	38	15	NA	NA	NA	NA	clinical	NA	NA	NA	NA	NA	NA	224	NA	CNRL
Legionella pneumophila	CNR-L_200875140	JAWTYE000000000	NA	LEPN.1221.00225	241.949	NA	NA	244.97	210.616	3	2.38372	NA	NA	2.38911	2.32349	2.36544	0.036431	2.32422	2.40667	NT	3286691	55	15	NA	NA	NA	NA	clinical	NA	NA	NA	NA	NA	NA	462	NA	CNRL
Legionella pneumophila	CNR-L_210962975	JAWTLZ000000000	NA	LEPN.1221.00226	205.318	NA	NA	243.628	227.762	3	2.31243	NA	NA	2.38673	2.35748	2.35221	0.0374284	2.30986	2.39457	NT	3442376	59	15	NA	NA	NA	NA	clinical	NA	NA	NA	NA	NA	NA	436	NA	CNRL
Legionella pneumophila	CNR-L_190428117	JAWTIR000000000	NA	LEPN.1221.00227	84.3101	106.747	134.088	196.215	120.217	4	1.92588	2.02835	2.12739	2.29273	2.07997	2.08173	0.154557	1.93027	2.2332	NT	3488592	63	15	NA	NA	NA	NA	clinical	NA	NA	NA	NA	NA	NA	436	NA	CNRL
Legionella pneumophila	CNR-L_201066519	JAWTXA000000000	NA	LEPN.1221.00228	210.369	NA	NA	295.853	164.113	3	2.32298	NA	NA	2.47108	2.21514	2.3364	0.128493	2.191	2.4818	NT	3386562	64	15	NA	NA	NA	NA	clinical	NA	NA	NA	NA	NA	NA	436	NA	CNRL
Legionella pneumophila	CNR-L_200918720	JAWTXY000000000	NA	LEPN.1221.00229	264.458	NA	NA	333.741	256.965	3	2.42236	NA	NA	2.52341	2.40987	2.45188	0.0622605	2.38143	2.52233	NT	3335649	67	15	NA	NA	NA	NA	clinical	NA	NA	NA	NA	NA	NA	84	NA	CNRL
Legionella pneumophila	CNR-L_201618881	JAWTSU000000000	NA	LEPN.1221.00230	247.657	NA	NA	253.669	316.626	3	2.39385	NA	NA	2.40427	2.50055	2.43289	0.0588252	2.36632	2.49945	NT	3404122	68	15	NA	NA	NA	NA	clinical	NA	NA	NA	NA	NA	NA	436	NA	CNRL
Legionella pneumophila	CNR-L_190875044	JAWTHJ000000000	NA	LEPN.1221.00231	105.159	144.524	117.836	193.896	168.252	4	2.02185	2.15994	2.07128	2.28757	2.22596	2.17383	0.113938	2.06217	2.28549	NT	3409920	69	15	NA	NA	NA	NA	clinical	NA	NA	NA	NA	NA	NA	436	NA	CNRL
Legionella pneumophila	CNR-L_210400771	JAWTNZ000000000	NA	LEPN.1221.00232	182.229	NA	NA	171.78	142.548	3	2.26062	NA	NA	2.23497	2.15396	2.21652	0.0556719	2.15352	2.27951	NT	3442675	69	15	NA	NA	NA	NA	clinical	NA	NA	NA	NA	NA	NA	436	NA	CNRL
Legionella pneumophila	CNR-L_190019965	JAWTKJ000000000	NA	LEPN.1221.00233	115.835	266.424	356.488	161.074	97.106	4	2.06384	2.42557	2.55205	2.20702	1.98725	2.17092	0.19266	1.98212	2.35973	NT	3602940	72	15	NA	NA	NA	NA	clinical	NA	NA	NA	NA	NA	NA	259	NA	CNRL
Legionella pneumophila	CNR-L_191532349	JAWTCY000000000	NA	LEPN.1221.00234	162.091	111.273	174.238	198.611	211.31	4	2.20976	2.04639	2.24114	2.298	2.32492	2.21977	0.125616	2.09667	2.34287	NT	3436406	78	15	NA	NA	NA	NA	clinical	NA	NA	NA	NA	NA	NA	436	NA	CNRL
Legionella pneumophila	CNR-L_201085288	JAWTWY000000000	NA	LEPN.1221.00235	410.587	NA	NA	11512.5	1979.18	3	2.61341	NA	NA	4.06117	3.29648	3.32369	0.724265	2.50412	4.14325	T	3465116	81	15	NA	NA	NA	NA	clinical	NA	NA	NA	NA	NA	NA	62	NA	CNRL
Legionella pneumophila	CNR-L_210418908	JAWTNX000000000	NA	LEPN.1221.00236	188.075	NA	NA	229.773	NA	2	2.27433	NA	NA	2.3613	NA	2.31781	0.0614957	2.23259	2.40304	NT	3541975	86	15	NA	NA	NA	NA	clinical	NA	NA	NA	NA	NA	NA	259	NA	CNRL
Legionella pneumophila	CNR-L_200042022	JAWSWJ000000000	NA	LEPN.1221.00237	2302.8	NA	NA	183.978	608.696	3	3.36226	NA	NA	2.26477	2.7844	2.80381	0.549002	2.18256	3.42505	T	3430797	88	15	NA	NA	NA	NA	clinical	NA	NA	NA	NA	NA	NA	23	NA	CNRL
Legionella pneumophila	CNR-L_211183863	JAWTKT000000000	NA	LEPN.1221.00238	443.662	NA	NA	429.668	271.365	3	2.64705	NA	NA	2.63313	2.43355	2.57125	0.119448	2.43608	2.70641	T	3468518	92	15	NA	NA	NA	NA	clinical	NA	NA	NA	NA	NA	NA	23	NA	CNRL
Legionella pneumophila	CNR-L_210962895	JAWTMA000000000	NA	LEPN.1221.00239	86547	NA	NA	12960.6	16083.2	3	4.93725	NA	NA	4.11263	4.20637	4.41875	0.451476	3.90787	4.92963	T	3417289	93	15	NA	NA	NA	NA	clinical	NA	NA	NA	NA	NA	NA	23	NA	CNRL
Legionella pneumophila	CNR-L_191004751	JAWTHB000000000	NA	LEPN.1221.00240	40742.9	19329.5	1807.11	3100.6	1523.72	4	4.61005	4.28622	3.25699	3.49145	3.18291	3.89266	0.666899	3.23911	4.54621	T	3603629	93	15	NA	NA	NA	NA	clinical	NA	NA	NA	NA	NA	NA	16	NA	CNRL
Legionella pneumophila	CNR-L_191690399	JAWTBN000000000	NA	LEPN.1221.00241	201.63	651.239	223.556	448.511	232.751	4	2.30455	2.81374	2.34939	2.65177	2.36689	2.53424	0.239928	2.29911	2.76936	T	3543588	94	15	NA	NA	NA	NA	clinical	NA	NA	NA	NA	NA	NA	2898	NA	CNRL
Legionella pneumophila	CNR-L_191680538	JAWTBQ000000000	NA	LEPN.1221.00242	179.391	262.235	880.186	278.995	NA	3	2.2538	2.41869	2.94457	2.4456	NA	2.3727	0.103841	2.25519	2.4902	NT	3579437	95	15	NA	NA	NA	NA	clinical	NA	NA	NA	NA	NA	NA	259	NA	CNRL
Legionella pneumophila	CNR-L_201935463	JAWTRA000000000	NA	LEPN.1221.00243	2497.47	NA	NA	880.234	1521.57	3	3.3975	NA	NA	2.9446	3.18229	3.1748	0.226544	2.91844	3.43115	T	3477840	96	15	NA	NA	NA	NA	clinical	NA	NA	NA	NA	NA	NA	23	NA	CNRL
Legionella pneumophila	CNR-L_210210889	JAWTPI000000000	NA	LEPN.1221.00244	143314	NA	NA	1828.18	16478.4	3	5.15629	NA	NA	3.26202	4.21691	4.21174	0.947145	3.13996	5.28352	T	3372748	102	15	NA	NA	NA	NA	clinical	NA	NA	NA	NA	NA	NA	23	NA	CNRL
Legionella pneumophila	CNR-L_201806238	JAWTRO000000000	NA	LEPN.1221.00245	246.769	NA	NA	242.896	459.184	3	2.39229	NA	NA	2.38542	2.66199	2.4799	0.15773	2.30141	2.65838	T	3531515	102	15	NA	NA	NA	NA	clinical	NA	NA	NA	NA	NA	NA	23	NA	CNRL
Legionella pneumophila	CNR-L_191242514	JAWTFB000000000	NA	LEPN.1221.00246	11547.2	7441.52	3355.04	747.171	1391.44	4	4.06248	3.87166	3.5257	2.87342	3.14346	3.48776	0.569688	2.92947	4.04604	T	3411307	104	15	NA	NA	NA	NA	clinical	NA	NA	NA	NA	NA	NA	42	NA	CNRL
Legionella pneumophila	CNR-L_201768401	JAWTRT000000000	NA	LEPN.1221.00247	4778.29	NA	NA	549.539	3446.56	3	3.67927	NA	NA	2.74	3.53739	3.31889	0.506326	2.74593	3.89184	T	3521167	105	15	NA	NA	NA	NA	clinical	NA	NA	NA	NA	NA	NA	23	NA	CNRL
Legionella pneumophila	CNR-L_200807794	JAWTYM000000000	NA	LEPN.1221.00248	581.155	NA	NA	352.244	496.221	3	2.76429	NA	NA	2.54684	2.69567	2.66894	0.111163	2.54315	2.79473	T	3491952	106	15	NA	NA	NA	NA	clinical	NA	NA	NA	NA	NA	NA	23	NA	CNRL
Legionella pneumophila	CNR-L_210019229	JAWTQC000000000	NA	LEPN.1221.00249	173.589	NA	NA	155.599	390.976	3	2.23952	NA	NA	2.19201	2.59215	2.34123	0.218601	2.09386	2.58859	NT	3547345	108	15	NA	NA	NA	NA	clinical	NA	NA	NA	NA	NA	NA	259	NA	CNRL
Legionella pneumophila	CNR-L_191317036	JAWTEP000000000	NA	LEPN.1221.00250	423.394	582.966	189.06	210.89	301.331	4	2.62675	2.76564	2.2766	2.32406	2.47904	2.54887	0.190151	2.36253	2.73522	T	3490309	113	15	NA	NA	NA	NA	clinical	NA	NA	NA	NA	NA	NA	23	NA	CNRL
Legionella pneumophila	CNR-L_191295810	JAWTEU000000000	NA	LEPN.1221.00251	12201	2806.21	2400.98	2274.74	1375.13	4	4.0864	3.44812	3.38039	3.35693	3.13834	3.50745	0.407265	3.10834	3.90656	T	3415391	114	15	NA	NA	NA	NA	clinical	NA	NA	NA	NA	NA	NA	23	NA	CNRL
Legionella pneumophila	CNR-L_191498162	JAWTDN000000000	NA	LEPN.1221.00252	1277.44	548.949	211.626	1997.05	995.309	4	3.10634	2.73953	2.32557	3.30039	2.99796	3.03605	0.233944	2.80679	3.26532	T	3409126	117	15	NA	NA	NA	NA	clinical	NA	NA	NA	NA	NA	NA	23	NA	CNRL
Legionella pneumophila	CNR-L_191690294	JAWTBO000000000	NA	LEPN.1221.00253	221.549	83.4232	126.555	68.7623	237.814	4	2.34547	1.92129	2.10228	1.83735	2.37624	2.12009	0.280399	1.8453	2.39487	NT	3357758	118	15	NA	NA	NA	NA	clinical	NA	NA	NA	NA	NA	NA	664	NA	CNRL
Legionella pneumophila	CNR-L_201729285	JAWTSB000000000	NA	LEPN.1221.00254	224.928	NA	NA	349.3	290.074	3	2.35204	NA	NA	2.5432	2.46251	2.45258	0.0959631	2.34399	2.56117	NT	3507156	126	15	NA	NA	NA	NA	clinical	NA	NA	NA	NA	NA	NA	92	NA	CNRL
Legionella pneumophila	CNR-L_191637872	JAWTBY000000000	NA	LEPN.1221.00255	165.492	178.128	154.969	166.15	157.205	4	2.21878	2.25073	2.19024	2.2205	2.19647	2.22162	0.022282	2.19978	2.24345	NT	3428687	136	15	NA	NA	NA	NA	clinical	NA	NA	NA	NA	NA	NA	701	NA	CNRL
Legionella pneumophila	CNR-L_201816662	JAWTRL000000000	NA	LEPN.1221.00256	237.125	NA	NA	237.009	240.317	3	2.37498	NA	NA	2.37476	2.38079	2.37684	0.00341605	2.37298	2.38071	NT	3508411	142	15	NA	NA	NA	NA	clinical	NA	NA	NA	NA	NA	NA	819	NA	CNRL
Legionella pneumophila	CNR-L_200529983	JAWTZE000000000	NA	LEPN.1221.00257	305.571	NA	NA	138.67	189.937	3	2.48511	NA	NA	2.14198	2.27861	2.3019	0.172746	2.10643	2.49738	NT	3508710	145	15	NA	NA	NA	NA	clinical	NA	NA	NA	NA	NA	NA	819	NA	CNRL
Legionella pneumophila	CNR-L_190215653	JAWTJS000000000	NA	LEPN.1221.00258	186.086	231.62	129.539	155.668	78.5148	4	2.26971	2.36478	2.1124	2.1922	1.89495	2.18041	0.202971	1.9815	2.37932	NT	3456949	150	15	NA	NA	NA	NA	clinical	NA	NA	NA	NA	NA	NA	1520	NA	CNRL
Legionella pneumophila	CNR-L_201452407	JAWTUB000000000	NA	LEPN.1221.00259	2959.72	NA	NA	4659.06	302.825	3	3.47125	NA	NA	3.6683	2.48119	3.20691	0.63617	2.48703	3.92679	T	3443110	157	15	NA	NA	NA	NA	clinical	NA	NA	NA	NA	NA	NA	444	NA	CNRL
Legionella pneumophila	CNR-L_202161568	JAWTQG000000000	NA	LEPN.1221.00260	205.651	NA	NA	178.473	153.315	3	2.31313	NA	NA	2.25157	2.18558	2.2501	0.0637854	2.17792	2.32227	NT	3510953	203	15	NA	NA	NA	NA	clinical	NA	NA	NA	NA	NA	NA	701	NA	CNRL
Legionella pneumophila	CNR-L_191413047	JAWTEI000000000	NA	LEPN.1221.00261	230.831	102.101	134.33	159.266	171.154	4	2.36329	2.00903	2.12817	2.20212	2.23339	2.20196	0.146331	2.05856	2.34536	NT	3436288	66	16	NA	NA	NA	NA	clinical	NA	NA	NA	NA	NA	NA	436	NA	CNRL
Legionella pneumophila	CNR-L_190313717	JAWTJF000000000	NA	LEPN.1221.00262	96.2773	257.481	271.003	197.721	138.429	4	1.98352	2.41074	2.43297	2.29605	2.14123	2.20789	0.185928	2.02568	2.39009	NT	3543674	68	16	NA	NA	NA	NA	clinical	NA	NA	NA	NA	NA	NA	259	NA	CNRL
Legionella pneumophila	CNR-L_191092286	JAWTGK000000000	NA	LEPN.1221.00263	218.947	127.165	182.865	245.22	118.129	4	2.34034	2.10437	2.26213	2.38956	2.07236	2.22666	0.161475	2.06841	2.3849	NT	3464916	72	16	NA	NA	NA	NA	clinical	NA	NA	NA	NA	NA	NA	20	NA	CNRL
Legionella pneumophila	CNR-L_191744329	JAWTBA000000000	NA	LEPN.1221.00264	201.554	205.071	175.944	230.762	210.434	4	2.30439	2.31191	2.24537	2.36316	2.32312	2.32564	0.0261698	2.3	2.35129	NT	3579174	77	16	NA	NA	NA	NA	clinical	NA	NA	NA	NA	NA	NA	16	NA	CNRL
Legionella pneumophila	CNR-L_200127935	JAWSWD000000000	NA	LEPN.1221.00265	7435.23	NA	NA	4284.26	4608.13	3	3.87129	NA	NA	3.63188	3.66352	3.72223	0.130059	3.57506	3.8694	T	3440024	79	16	NA	NA	NA	NA	clinical	NA	NA	NA	NA	NA	NA	23	NA	CNRL
Legionella pneumophila	CNR-L_210504884	JAWTNU000000000	NA	LEPN.1221.00266	437.383	NA	NA	236.102	224.095	3	2.64086	NA	NA	2.3731	2.35043	2.4548	0.161534	2.27201	2.63759	NT	3511448	80	16	NA	NA	NA	NA	clinical	NA	NA	NA	NA	NA	NA	87	NA	CNRL
Legionella pneumophila	CNR-L_201308737	JAWTVK000000000	NA	LEPN.1221.00267	213.44	NA	NA	NA	243.876	2	2.32928	NA	NA	NA	2.38717	2.35822	0.0409362	2.30149	2.41496	NT	3399704	80	16	NA	NA	NA	NA	clinical	NA	NA	NA	NA	NA	NA	436	NA	CNRL
Legionella pneumophila	CNR-L_190499522	JAWTIJ000000000	NA	LEPN.1221.00268	162.003	101.034	97.3933	177.264	114.141	4	2.20952	2.00447	1.98853	2.24862	2.05744	2.13001	0.117499	2.01487	2.24516	NT	3473687	86	16	NA	NA	NA	NA	clinical	NA	NA	NA	NA	NA	NA	23	NA	CNRL
Legionella pneumophila	CNR-L_190445880	JAWTIO000000000	NA	LEPN.1221.00269	168.596	131.271	148.326	152.829	154.158	4	2.22685	2.11817	2.17122	2.18421	2.18797	2.1793	0.045082	2.13512	2.22348	NT	3453047	91	16	NA	NA	NA	NA	clinical	NA	NA	NA	NA	NA	NA	948	NA	CNRL
Legionella pneumophila	CNR-L_201250360	JAWTVU000000000	NA	LEPN.1221.00270	368.249	NA	NA	428.212	229.77	3	2.56614	NA	NA	2.63166	2.36129	2.5197	0.141039	2.3601	2.6793	T	3477154	91	16	NA	NA	NA	NA	clinical	NA	NA	NA	NA	NA	NA	23	NA	CNRL
Legionella pneumophila	CNR-L_201426479	JAWTUG000000000	NA	LEPN.1221.00271	450.633	NA	NA	366.972	439.257	3	2.65382	NA	NA	2.56463	2.64272	2.62039	0.0486061	2.56539	2.67539	T	3467303	95	16	NA	NA	NA	NA	clinical	NA	NA	NA	NA	NA	NA	23	NA	CNRL
Legionella pneumophila	CNR-L_191498832	JAWTDJ000000000	NA	LEPN.1221.00272	154.608	98.9561	107.425	138.039	162.954	4	2.18923	1.99544	2.0311	2.14	2.21206	2.13419	0.0972604	2.03887	2.2295	NT	3490950	98	16	NA	NA	NA	NA	clinical	NA	NA	NA	NA	NA	NA	23	NA	CNRL
Legionella pneumophila	CNR-L_210864836	JAWTMQ000000000	NA	LEPN.1221.00273	201.835	NA	NA	442.263	188.362	3	2.305	NA	NA	2.64568	2.27499	2.40856	0.205902	2.17556	2.64155	NT	3479071	100	16	NA	NA	NA	NA	clinical	NA	NA	NA	NA	NA	NA	23	NA	CNRL
Legionella pneumophila	CNR-L_201806822	JAWTRN000000000	NA	LEPN.1221.00274	588.865	NA	NA	453.306	656.878	3	2.77002	NA	NA	2.65639	2.81748	2.74796	0.0827796	2.65429	2.84164	T	3493875	100	16	NA	NA	NA	NA	clinical	NA	NA	NA	NA	NA	NA	23	NA	CNRL
Legionella pneumophila	CNR-L_201145750	JAWTWP000000000	NA	LEPN.1221.00275	890.926	NA	NA	371.778	164.553	3	2.94984	NA	NA	2.57028	2.2163	2.57881	0.366843	2.1637	2.99392	T	3478397	102	16	NA	NA	NA	NA	clinical	NA	NA	NA	NA	NA	NA	23	NA	CNRL
Legionella pneumophila	CNR-L_190761822	JAWTHW000000000	NA	LEPN.1221.00276	17436.6	2841.99	894.493	1254.38	435.725	4	4.24146	3.45362	2.95158	3.09843	2.63921	3.35818	0.676679	2.69505	4.02131	T	3507127	104	16	NA	NA	NA	NA	clinical	NA	NA	NA	NA	NA	NA	1010	NA	CNRL
Legionella pneumophila	CNR-L_201400410	JAWTUM000000000	NA	LEPN.1221.00277	912.265	NA	NA	580.514	416.215	3	2.96012	NA	NA	2.76381	2.61932	2.78108	0.171057	2.58752	2.97465	T	3314197	106	16	NA	NA	NA	NA	clinical	NA	NA	NA	NA	NA	NA	363	NA	CNRL
Legionella pneumophila	CNR-L_190466062	JAWTIN000000000	NA	LEPN.1221.00278	80.732	NA	NA	NA	NA	1	1.90705	NA	NA	NA	NA	1.90705	0	1.90705	1.90705	NT	3544982	106	16	NA	NA	NA	NA	clinical	NA	NA	NA	NA	NA	NA	259	NA	CNRL
Legionella pneumophila	CNR-L_201876354	JAWTRE000000000	NA	LEPN.1221.00279	970.244	NA	NA	386.663	468.966	3	2.98688	NA	NA	2.58733	2.67114	2.74845	0.210695	2.51003	2.98687	T	3441670	108	16	NA	NA	NA	NA	clinical	NA	NA	NA	NA	NA	NA	23	NA	CNRL
Legionella pneumophila	CNR-L_191047340	JAWTGS000000000	NA	LEPN.1221.00280	471.757	601.879	183.365	294.695	198.917	4	2.67372	2.77951	2.26332	2.46937	2.29867	2.55532	0.214114	2.34549	2.76515	T	3440153	112	16	NA	NA	NA	NA	clinical	NA	NA	NA	NA	NA	NA	23	NA	CNRL
Legionella pneumophila	CNR-L_190328763	JAWTJD000000000	NA	LEPN.1221.00281	150.948	NA	NA	NA	NA	1	2.17883	NA	NA	NA	NA	2.17883	0	2.17883	2.17883	NT	3391327	114	16	NA	NA	NA	NA	clinical	NA	NA	NA	NA	NA	NA	2762	NA	CNRL
Legionella pneumophila	CNR-L_191822860	JAWSZY000000000	NA	LEPN.1221.00282	10410.2	3527.79	1020.91	8243.16	834.565	4	4.01746	3.5475	3.00899	3.91609	2.92146	3.60063	0.495768	3.11478	4.08647	T	3389690	115	16	NA	NA	NA	NA	clinical	NA	NA	NA	NA	NA	NA	23	NA	CNRL
Legionella pneumophila	CNR-L_201426458	JAWTUH000000000	NA	LEPN.1221.00283	801.205	NA	NA	450.364	457.896	3	2.90374	NA	NA	2.65356	2.66077	2.73936	0.142408	2.57821	2.9005	T	3501581	122	16	NA	NA	NA	NA	clinical	NA	NA	NA	NA	NA	NA	23	NA	CNRL
Legionella pneumophila	CNR-L_200416557	JAWTZP000000000	NA	LEPN.1221.00284	9937.22	NA	NA	27004.7	1646.46	3	3.99726	NA	NA	4.43144	3.21655	3.88175	0.615627	3.18512	4.57839	T	3435253	126	16	NA	NA	NA	NA	clinical	NA	NA	NA	NA	NA	NA	23	NA	CNRL
Legionella pneumophila	CNR-L_201668723	JAWTSK000000000	NA	LEPN.1221.00285	235.921	NA	NA	325.342	275.261	3	2.37277	NA	NA	2.51234	2.43974	2.44162	0.0698061	2.36263	2.52061	NT	3427909	127	16	NA	NA	NA	NA	clinical	NA	NA	NA	NA	NA	NA	701	NA	CNRL
Legionella pneumophila	CNR-L_201537545	JAWTTH000000000	NA	LEPN.1221.00286	241.209	NA	NA	343.163	301.687	3	2.38239	NA	NA	2.5355	2.47956	2.46582	0.0774722	2.37815	2.55348	NT	3477722	132	16	NA	NA	NA	NA	clinical	NA	NA	NA	NA	NA	NA	701	NA	CNRL
Legionella pneumophila	CNR-L_191778101	JAWTAS000000000	NA	LEPN.1221.00287	2914.7	278.384	317.509	1182.65	251.049	4	3.46459	2.44464	2.50176	3.07286	2.39976	2.84546	0.514567	2.3412	3.34973	T	3396295	132	16	NA	NA	NA	NA	clinical	NA	NA	NA	NA	NA	NA	92	NA	CNRL
Legionella pneumophila	CNR-L_210028715	JAWTQA000000000	NA	LEPN.1221.00288	46747.2	NA	NA	2553.13	4888.73	3	4.66976	NA	NA	3.40707	3.6892	3.92201	0.662754	3.17205	4.67197	T	3440069	133	16	NA	NA	NA	NA	clinical	NA	NA	NA	NA	NA	NA	23	NA	CNRL
Legionella pneumophila	CNR-L_200318382	JAWSVR000000000	NA	LEPN.1221.00289	318.907	NA	NA	470.387	149.581	3	2.50366	NA	NA	2.67246	2.17488	2.45033	0.25304	2.16399	2.73667	NT	3464488	139	16	NA	NA	NA	NA	clinical	NA	NA	NA	NA	NA	NA	92	NA	CNRL
Legionella pneumophila	CNR-L_201674967	JAWTSI000000000	NA	LEPN.1221.00290	94673.9	NA	NA	6813.01	2584.16	3	4.97623	NA	NA	3.83334	3.41232	4.07396	0.809246	3.15823	4.98969	T	3521590	156	16	NA	NA	NA	NA	clinical	NA	NA	NA	NA	NA	NA	532	NA	CNRL
Legionella pneumophila	CNR-L_191609887	JAWTCC000000000	NA	LEPN.1221.00291	187.847	194.175	135.719	222.96	223.864	4	2.27381	2.28819	2.13264	2.34823	2.34998	2.31505	0.0397642	2.27608	2.35402	NT	3526169	168	16	NA	NA	NA	NA	clinical	NA	NA	NA	NA	NA	NA	23	NA	CNRL
Legionella pneumophila	CNR-L_200410850	JAWTZQ000000000	NA	LEPN.1221.00292	230.274	132.85	164.835	240.182	169.46	4	2.36225	2.12336	2.21705	2.38054	2.22907	2.2738	0.120898	2.15533	2.39228	NT	3489385	171	16	NA	NA	NA	NA	clinical	NA	NA	NA	NA	NA	NA	701	NA	CNRL
Legionella pneumophila	CNR-L_202128034	JAWTQJ000000000	NA	LEPN.1221.00293	303.268	NA	NA	211.622	391.361	3	2.48183	NA	NA	2.32556	2.59258	2.46665	0.134154	2.31485	2.61846	NT	3577300	173	16	NA	NA	NA	NA	clinical	NA	NA	NA	NA	NA	NA	259	NA	CNRL
Legionella pneumophila	CNR-L_190084766	JAWTKA000000000	NA	LEPN.1221.00294	146.703	118.703	134.773	182.914	107.762	4	2.16644	2.07446	2.1296	2.26225	2.03247	2.1339	0.102231	2.03372	2.23409	NT	3384531	65	17	NA	NA	NA	NA	clinical	NA	NA	NA	NA	NA	NA	624	NA	CNRL
Legionella pneumophila	CNR-L_201374147	JAWTUT000000000	NA	LEPN.1221.00295	476.327	NA	NA	223.353	249.909	3	2.67791	NA	NA	2.34899	2.39778	2.47489	0.177498	2.27404	2.67575	NT	3619662	68	17	NA	NA	NA	NA	clinical	NA	NA	NA	NA	NA	NA	1850	NA	CNRL
Legionella pneumophila	CNR-L_200994885	JAWTXP000000000	NA	LEPN.1221.00296	734.773	NA	NA	535.79	356.487	3	2.86615	NA	NA	2.72899	2.55204	2.71573	0.157474	2.53754	2.89393	T	3478570	81	17	NA	NA	NA	NA	clinical	NA	NA	NA	NA	NA	NA	23	NA	CNRL
Legionella pneumophila	CNR-L_190397155	JAWTIV000000000	NA	LEPN.1221.00297	167.946	104.63	101.475	188.175	170.086	4	2.22517	2.01966	2.00636	2.27456	2.23067	2.18751	0.114067	2.07573	2.2993	NT	3452361	86	17	NA	NA	NA	NA	clinical	NA	NA	NA	NA	NA	NA	948	NA	CNRL
Legionella pneumophila	CNR-L_191532311	JAWTCZ000000000	NA	LEPN.1221.00298	35578.2	NA	358.92	22795.3	1836.05	3	4.55118	NA	2.555	4.35785	3.26388	4.05764	0.694175	3.27212	4.84316	T	3423366	87	17	NA	NA	NA	NA	clinical	NA	NA	NA	NA	NA	NA	906	NA	CNRL
Legionella pneumophila	CNR-L_210211657	JAWTPH000000000	NA	LEPN.1221.00299	5291.77	NA	NA	1217.23	1030.25	3	3.7236	NA	NA	3.08537	3.01294	3.27397	0.391071	2.83144	3.7165	T	3464439	87	17	NA	NA	NA	NA	clinical	NA	NA	NA	NA	NA	NA	1	NA	CNRL
Legionella pneumophila	CNR-L_201145784	JAWTWO000000000	NA	LEPN.1221.00300	10078.6	NA	NA	1058.37	982.499	3	4.0034	NA	NA	3.02464	2.99233	3.34012	0.574642	2.68987	3.99038	T	3454351	89	17	NA	NA	NA	NA	clinical	NA	NA	NA	NA	NA	NA	23	NA	CNRL
Legionella pneumophila	CNR-L_191211280	JAWTFL000000000	NA	LEPN.1221.00301	456.184	227.469	163.358	246.299	236.323	4	2.65914	2.35692	2.21314	2.39146	2.37351	2.44526	0.143284	2.30484	2.58567	NT	3399763	89	17	NA	NA	NA	NA	clinical	NA	NA	NA	NA	NA	NA	23	NA	CNRL
Legionella pneumophila	CNR-L_191875057	JAWSZG000000000	NA	LEPN.1221.00302	308.025	373.023	179.366	305.872	157.936	4	2.48859	2.57174	2.25374	2.48554	2.19848	2.43609	0.163359	2.276	2.59618	NT	3503236	89	17	NA	NA	NA	NA	clinical	NA	NA	NA	NA	NA	NA	23	NA	CNRL
Legionella pneumophila	CNR-L_190350479	JAWTIX000000000	NA	LEPN.1221.00303	346.518	396.967	187.806	263.125	374.074	4	2.53973	2.59875	2.27371	2.42016	2.57296	2.5329	0.0789469	2.45553	2.61027	T	3489679	90	17	NA	NA	NA	NA	clinical	NA	NA	NA	NA	NA	NA	23	NA	CNRL
Legionella pneumophila	CNR-L_210343629	JAWTOH000000000	NA	LEPN.1221.00304	33970.7	NA	NA	1239.7	535.077	3	4.5311	NA	NA	3.09332	2.72842	3.45095	0.953071	2.37246	4.52943	T	3484821	93	17	NA	NA	NA	NA	clinical	NA	NA	NA	NA	NA	NA	23	NA	CNRL
Legionella pneumophila	CNR-L_191412986	JAWTEJ000000000	NA	LEPN.1221.00305	322.959	537.849	261.916	709.51	318.828	4	2.50915	2.73066	2.41816	2.85096	2.50356	2.64858	0.171432	2.48058	2.81658	T	3470071	93	17	NA	NA	NA	NA	clinical	NA	NA	NA	NA	NA	NA	23	NA	CNRL
Legionella pneumophila	CNR-L_200909730	JAWTYA000000000	NA	LEPN.1221.00306	337.398	NA	NA	356.973	292.186	3	2.52814	NA	NA	2.55264	2.46566	2.51548	0.0448495	2.46473	2.56623	T	3519947	94	17	NA	NA	NA	NA	clinical	NA	NA	NA	NA	NA	NA	445	NA	CNRL
Legionella pneumophila	CNR-L_200904317	JAWTYB000000000	NA	LEPN.1221.00307	32530.3	NA	NA	44551.6	14753.1	3	4.51229	NA	NA	4.64886	4.16888	4.44335	0.247306	4.1635	4.72319	T	3479761	95	17	NA	NA	NA	NA	clinical	NA	NA	NA	NA	NA	NA	1	NA	CNRL
Legionella pneumophila	CNR-L_192212119	JAWSWS000000000	NA	LEPN.1221.00308	468.793	264.468	463.879	2229.67	2735.29	4	2.67098	2.42237	2.6664	3.34824	3.437	2.96965	0.500155	2.47951	3.45979	T	3412798	95	17	NA	NA	NA	NA	clinical	NA	NA	NA	NA	NA	NA	364	NA	CNRL
Legionella pneumophila	CNR-L_191831793	JAWSZW000000000	NA	LEPN.1221.00309	504.356	283.107	191.148	544.707	2080.88	4	2.70274	2.45195	2.28137	2.73616	3.31825	2.80227	0.366621	2.44299	3.16156	T	3482877	95	17	NA	NA	NA	NA	clinical	NA	NA	NA	NA	NA	NA	23	NA	CNRL
Legionella pneumophila	CNR-L_191573519	JAWTCL000000000	NA	LEPN.1221.00310	915.746	502.228	118.375	438.843	1269.69	4	2.96178	2.7009	2.07326	2.64231	3.1037	2.85217	0.217718	2.63881	3.06553	T	3478050	96	17	NA	NA	NA	NA	clinical	NA	NA	NA	NA	NA	NA	23	NA	CNRL
Legionella pneumophila	CNR-L_210772400	JAWTNA000000000	NA	LEPN.1221.00311	13881.5	NA	NA	358.311	319.1	3	4.14244	NA	NA	2.55426	2.50393	3.06687	0.931803	2.01246	4.12129	T	3496279	96	17	NA	NA	NA	NA	clinical	NA	NA	NA	NA	NA	NA	23	NA	CNRL
Legionella pneumophila	CNR-L_201204689	JAWTWE000000000	NA	LEPN.1221.00312	390.772	NA	NA	450.399	311.553	3	2.59192	NA	NA	2.6536	2.49353	2.57968	0.0807313	2.48833	2.67104	T	3487813	97	17	NA	NA	NA	NA	clinical	NA	NA	NA	NA	NA	NA	23	NA	CNRL
Legionella pneumophila	CNR-L_201164808	JAWTWJ000000000	NA	LEPN.1221.00313	4913.86	NA	NA	4068.67	619.716	3	3.69142	NA	NA	3.60945	2.79219	3.36436	0.4972	2.80173	3.92698	T	3435932	97	17	NA	NA	NA	NA	clinical	NA	NA	NA	NA	NA	NA	23	NA	CNRL
Legionella pneumophila	CNR-L_210592459	JAWTNN000000000	NA	LEPN.1221.00314	839.359	NA	NA	356.643	748.627	3	2.92395	NA	NA	2.55223	2.87427	2.78348	0.201802	2.55513	3.01184	T	3480455	97	17	NA	NA	NA	NA	clinical	NA	NA	NA	NA	NA	NA	23	NA	CNRL
Legionella pneumophila	CNR-L_201392974	JAWTUQ000000000	NA	LEPN.1221.00315	230.769	NA	NA	179.312	205.368	3	2.36318	NA	NA	2.25361	2.31253	2.30977	0.0548365	2.24772	2.37183	NT	3542107	98	17	NA	NA	NA	NA	clinical	NA	NA	NA	NA	NA	NA	259	NA	CNRL
Legionella pneumophila	CNR-L_210618008	JAWTNL000000000	NA	LEPN.1221.00316	209.974	NA	NA	365.979	341.683	3	2.32216	NA	NA	2.56346	2.53362	2.47308	0.131546	2.32423	2.62194	NT	3496621	98	17	NA	NA	NA	NA	clinical	NA	NA	NA	NA	NA	NA	23	NA	CNRL
Legionella pneumophila	CNR-L_201644477	JAWTSN000000000	NA	LEPN.1221.00317	78931.2	NA	NA	1116.97	570.835	3	4.89725	NA	NA	3.04804	2.75651	3.56727	1.16099	2.25351	4.88102	T	3402768	98	17	NA	NA	NA	NA	clinical	NA	NA	NA	NA	NA	NA	23	NA	CNRL
Legionella pneumophila	CNR-L_192125707	JAWSXG000000000	NA	LEPN.1221.00318	495.074	664.341	213.963	264.258	447.892	4	2.69467	2.82239	2.33034	2.42203	2.65117	2.64757	0.166996	2.48391	2.81122	T	3479993	98	17	NA	NA	NA	NA	clinical	NA	NA	NA	NA	NA	NA	23	NA	CNRL
Legionella pneumophila	CNR-L_210977352	JAWTLX000000000	NA	LEPN.1221.00319	129194	NA	NA	32409.7	16506.6	3	5.11124	NA	NA	4.51067	4.21766	4.61319	0.455527	4.09772	5.12866	T	3466995	99	17	NA	NA	NA	NA	clinical	NA	NA	NA	NA	NA	NA	1	NA	CNRL
Legionella pneumophila	CNR-L_190313817	JAWTJE000000000	NA	LEPN.1221.00320	214.662	409.973	217.558	312.836	320.55	4	2.33175	2.61276	2.33757	2.49532	2.5059	2.48643	0.11596	2.37279	2.60007	T	3479198	100	17	NA	NA	NA	NA	clinical	NA	NA	NA	NA	NA	NA	23	NA	CNRL
Legionella pneumophila	CNR-L_191788046	JAWTAJ000000000	NA	LEPN.1221.00321	66438.8	55177.2	8912.35	8197.06	10729.4	4	4.82242	4.74176	3.94999	3.91366	4.03058	4.3771	0.47122	3.91532	4.83889	T	3467142	101	17	NA	NA	NA	NA	clinical	NA	NA	NA	NA	NA	NA	1	NA	CNRL
Legionella pneumophila	CNR-L_201488216	JAWTTT000000000	NA	LEPN.1221.00322	536.643	NA	NA	492.688	363.686	3	2.72969	NA	NA	2.69257	2.56073	2.66099	0.0887957	2.56051	2.76147	T	3482464	101	17	NA	NA	NA	NA	clinical	NA	NA	NA	NA	NA	NA	23	NA	CNRL
Legionella pneumophila	CNR-L_201244152	JAWTVW000000000	NA	LEPN.1221.00323	3657.83	NA	NA	15341.3	5323.52	3	3.56322	NA	NA	4.18586	3.7262	3.8251	0.322886	3.45972	4.19047	T	3416109	102	17	NA	NA	NA	NA	clinical	NA	NA	NA	NA	NA	NA	23	NA	CNRL
Legionella pneumophila	CNR-L_201179225	JAWTWG000000000	NA	LEPN.1221.00324	692.813	NA	NA	632.869	355.979	3	2.84062	NA	NA	2.80131	2.55142	2.73112	0.156855	2.55362	2.90861	T	3468255	103	17	NA	NA	NA	NA	clinical	NA	NA	NA	NA	NA	NA	2981	NA	CNRL
Legionella pneumophila	CNR-L_210600716	JAWTNM000000000	NA	LEPN.1221.00325	805.047	NA	NA	316.684	649.524	3	2.90582	NA	NA	2.50063	2.8126	2.73968	0.21221	2.49955	2.97981	T	3479011	108	17	NA	NA	NA	NA	clinical	NA	NA	NA	NA	NA	NA	23	NA	CNRL
Legionella pneumophila	CNR-L_210376775	JAWTOC000000000	NA	LEPN.1221.00326	51923.9	NA	NA	7039.48	1416.24	3	4.71537	NA	NA	3.84754	3.15114	3.90468	0.78368	3.01788	4.79148	T	3469252	108	17	NA	NA	NA	NA	clinical	NA	NA	NA	NA	NA	NA	1	NA	CNRL
Legionella pneumophila	CNR-L_190543781	JAWTIF000000000	NA	LEPN.1221.00327	155.721	122.797	100.474	198.722	182.039	4	2.19235	2.08919	2.00206	2.29825	2.26016	2.20999	0.0916712	2.12015	2.29982	NT	3504041	108	17	NA	NA	NA	NA	clinical	NA	NA	NA	NA	NA	NA	23	NA	CNRL
Legionella pneumophila	CNR-L_201450573	JAWTUC000000000	NA	LEPN.1221.00328	343.336	NA	NA	353.619	396.541	3	2.53572	NA	NA	2.54854	2.59829	2.56085	0.0330516	2.52345	2.59825	T	3485489	109	17	NA	NA	NA	NA	clinical	NA	NA	NA	NA	NA	NA	23	NA	CNRL
Legionella pneumophila	CNR-L_201504845	JAWTTO000000000	NA	LEPN.1221.00329	16489.6	NA	NA	767.012	960.632	3	4.21721	NA	NA	2.8848	2.98256	3.36152	0.742656	2.52114	4.2019	T	3482986	109	17	NA	NA	NA	NA	clinical	NA	NA	NA	NA	NA	NA	23	NA	CNRL
Legionella pneumophila	CNR-L_191929821	JAWSYT000000000	NA	LEPN.1221.00330	203.437	175.883	217.878	223.531	422.413	4	2.30843	2.24522	2.33821	2.34934	2.62574	2.38218	0.167923	2.21762	2.54674	NT	3482517	111	17	NA	NA	NA	NA	clinical	NA	NA	NA	NA	NA	NA	23	NA	CNRL
Legionella pneumophila	CNR-L_201713929	JAWTSD000000000	NA	LEPN.1221.00331	156.083	NA	NA	228.616	290.669	3	2.19335	NA	NA	2.35911	2.4634	2.33862	0.136182	2.18452	2.49272	NT	3436871	113	17	NA	NA	NA	NA	clinical	NA	NA	NA	NA	NA	NA	23	NA	CNRL
Legionella pneumophila	CNR-L_210922543	JAWTMJ000000000	NA	LEPN.1221.00332	1974.19	NA	NA	1019.23	383.309	3	3.29539	NA	NA	3.00827	2.58355	2.9624	0.35813	2.55715	3.36766	T	3511364	113	17	NA	NA	NA	NA	clinical	NA	NA	NA	NA	NA	NA	23	NA	CNRL
Legionella pneumophila	CNR-L_201738486	JAWTRY000000000	NA	LEPN.1221.00333	282.125	NA	NA	304.214	307.645	3	2.45044	NA	NA	2.48318	2.48805	2.47389	0.0204523	2.45075	2.49703	NT	3475128	114	17	NA	NA	NA	NA	clinical	NA	NA	NA	NA	NA	NA	23	NA	CNRL
Legionella pneumophila	CNR-L_201458546	JAWTUA000000000	NA	LEPN.1221.00334	203.374	NA	NA	357.183	292.956	3	2.30829	NA	NA	2.55289	2.4668	2.44266	0.124072	2.30226	2.58306	NT	3421098	114	17	NA	NA	NA	NA	clinical	NA	NA	NA	NA	NA	NA	542	NA	CNRL
Legionella pneumophila	CNR-L_201489312	JAWTTS000000000	NA	LEPN.1221.00335	1636.52	NA	NA	580.71	933.31	3	3.21392	NA	NA	2.76396	2.97003	2.98264	0.225245	2.72775	3.23752	T	3441485	114	17	NA	NA	NA	NA	clinical	NA	NA	NA	NA	NA	NA	23	NA	CNRL
Legionella pneumophila	CNR-L_191046954	JAWTGU000000000	NA	LEPN.1221.00336	52183.4	NA	NA	NA	17046.6	2	4.71753	NA	NA	NA	4.23164	4.47459	0.343578	3.99842	4.95075	T	3468144	116	17	NA	NA	NA	NA	clinical	NA	NA	NA	NA	NA	NA	1	NA	CNRL
Legionella pneumophila	CNR-L_210969102	JAWTLY000000000	NA	LEPN.1221.00337	65319.8	NA	NA	34432.4	3179.08	3	4.81504	NA	NA	4.53697	3.5023	4.28477	0.691756	3.50199	5.06755	T	3473191	116	17	NA	NA	NA	NA	clinical	NA	NA	NA	NA	NA	NA	1	NA	CNRL
Legionella pneumophila	CNR-L_190344591	JAWTIY000000000	NA	LEPN.1221.00338	338.048	466.809	208.496	285.207	306.163	4	2.52898	2.66914	2.3191	2.45516	2.48595	2.53481	0.0945331	2.44217	2.62745	T	3508288	119	17	NA	NA	NA	NA	clinical	NA	NA	NA	NA	NA	NA	23	NA	CNRL
Legionella pneumophila	CNR-L_210046358	JAWTPU000000000	NA	LEPN.1221.00339	44503	NA	NA	8318.85	5951.48	3	4.64839	NA	NA	3.92006	3.77462	4.11436	0.468166	3.58459	4.64413	T	3564341	120	17	NA	NA	NA	NA	clinical	NA	NA	NA	NA	NA	NA	1	NA	CNRL
Legionella pneumophila	CNR-L_191371416	JAWTEL000000000	NA	LEPN.1221.00340	280.69	552.147	309.39	1243.01	844.485	4	2.44823	2.74205	2.49051	3.09448	2.92659	2.80284	0.276774	2.5316	3.07407	T	3503858	120	17	NA	NA	NA	NA	clinical	NA	NA	NA	NA	NA	NA	23	NA	CNRL
Legionella pneumophila	CNR-L_201391148	JAWTUR000000000	NA	LEPN.1221.00341	318.408	NA	NA	453.491	288.288	3	2.50298	NA	NA	2.65657	2.45983	2.53979	0.103407	2.42278	2.65681	T	3409889	121	17	NA	NA	NA	NA	clinical	NA	NA	NA	NA	NA	NA	23	NA	CNRL
Legionella pneumophila	CNR-L_201144537	JAWTWR000000000	NA	LEPN.1221.00342	363.599	NA	NA	9767.66	424.567	3	2.56062	NA	NA	3.98979	2.62795	3.05945	0.806399	2.14694	3.97196	T	3452176	121	17	NA	NA	NA	NA	clinical	NA	NA	NA	NA	NA	NA	266	NA	CNRL
Legionella pneumophila	CNR-L_211045514	JAWTLK000000000	NA	LEPN.1221.00343	198.871	NA	NA	247.387	360.791	3	2.29857	NA	NA	2.39338	2.55726	2.4164	0.13087	2.26831	2.56449	NT	3559232	123	17	NA	NA	NA	NA	clinical	NA	NA	NA	NA	NA	NA	20	NA	CNRL
Legionella pneumophila	CNR-L_201658161	JAWTSM000000000	NA	LEPN.1221.00344	282.123	NA	NA	264.47	212.685	3	2.45044	NA	NA	2.42238	2.32774	2.40018	0.0642904	2.32743	2.47293	NT	3454704	124	17	NA	NA	NA	NA	clinical	NA	NA	NA	NA	NA	NA	701	NA	CNRL
Legionella pneumophila	CNR-L_210131816	JAWTPP000000000	NA	LEPN.1221.00345	4684.18	NA	NA	5761.35	728.846	3	3.67063	NA	NA	3.76052	2.86264	3.43126	0.494494	2.8717	3.99083	T	3470509	124	17	NA	NA	NA	NA	clinical	NA	NA	NA	NA	NA	NA	1	NA	CNRL
Legionella pneumophila	CNR-L_191795096	JAWTAF000000000	NA	LEPN.1221.00346	3324.79	401.495	177.081	758.531	288.487	4	3.52176	2.60368	2.24817	2.87997	2.46013	2.86639	0.470378	2.40542	3.32735	T	3379762	126	17	NA	NA	NA	NA	clinical	NA	NA	NA	NA	NA	NA	22	NA	CNRL
Legionella pneumophila	CNR-L_190132344	JAWTJY000000000	NA	LEPN.1221.00347	184.657	168.927	154.988	404.754	220.051	4	2.26637	2.2277	2.1903	2.60719	2.34252	2.36095	0.170954	2.19341	2.52848	NT	3359850	128	17	NA	NA	NA	NA	clinical	NA	NA	NA	NA	NA	NA	22	NA	CNRL
Legionella pneumophila	CNR-L_191929793	JAWSYU000000000	NA	LEPN.1221.00348	220.094	231.496	229.712	290.884	607.263	4	2.34261	2.36454	2.36118	2.46372	2.78338	2.48856	0.203483	2.28915	2.68797	T	3483622	130	17	NA	NA	NA	NA	clinical	NA	NA	NA	NA	NA	NA	23	NA	CNRL
Legionella pneumophila	CNR-L_210305385	JAWTOO000000000	NA	LEPN.1221.00349	261.415	NA	NA	253.83	235.891	3	2.41733	NA	NA	2.40454	2.37271	2.39819	0.0229766	2.37219	2.42419	NT	3471624	130	17	NA	NA	NA	NA	clinical	NA	NA	NA	NA	NA	NA	701	NA	CNRL
Legionella pneumophila	CNR-L_192161950	JAWSXA000000000	NA	LEPN.1221.00350	375.602	191.706	146.791	62.6705	246.618	4	2.57473	2.28264	2.1667	1.79706	2.39202	2.26161	0.332313	1.93595	2.58727	NT	3463581	131	17	NA	NA	NA	NA	clinical	NA	NA	NA	NA	NA	NA	701	NA	CNRL
Legionella pneumophila	CNR-L_191913079	JAWSYW000000000	NA	LEPN.1221.00351	236.99	NA	168.755	343.426	208.915	3	2.37473	NA	2.22726	2.53583	2.31997	2.41018	0.112212	2.2832	2.53716	NT	3571161	137	17	NA	NA	NA	NA	clinical	NA	NA	NA	NA	NA	NA	92	NA	CNRL
Legionella pneumophila	CNR-L_202081839	JAWTQP000000000	NA	LEPN.1221.00352	288.081	NA	NA	189.779	199.495	3	2.45952	NA	NA	2.27825	2.29993	2.3459	0.0989903	2.23388	2.45791	NT	3536369	144	17	NA	NA	NA	NA	clinical	NA	NA	NA	NA	NA	NA	2210	NA	CNRL
Legionella pneumophila	CNR-L_201991676	JAWTQV000000000	NA	LEPN.1221.00353	241.261	NA	NA	277.398	267.449	3	2.38249	NA	NA	2.4431	2.42724	2.41761	0.0314345	2.38204	2.45318	NT	3527798	149	17	NA	NA	NA	NA	clinical	NA	NA	NA	NA	NA	NA	23	NA	CNRL
Legionella pneumophila	CNR-L_201537523	JAWTTI000000000	NA	LEPN.1221.00354	1981.78	NA	NA	1053.19	430.011	3	3.29705	NA	NA	3.02251	2.63348	2.98435	0.33343	2.60704	3.36165	T	3513524	154	17	NA	NA	NA	NA	clinical	NA	NA	NA	NA	NA	NA	146	NA	CNRL
Legionella pneumophila	CNR-L_191127905	JAWTFX000000000	NA	LEPN.1221.00355	839.74	592.812	697.592	474.103	708.061	4	2.92414	2.77292	2.8436	2.67587	2.85007	2.80575	0.106345	2.70154	2.90997	T	3548298	161	17	NA	NA	NA	NA	clinical	NA	NA	NA	NA	NA	NA	444	NA	CNRL
Legionella pneumophila	CNR-L_191805796	JAWTAB000000000	NA	LEPN.1221.00356	547.533	706.004	168.559	874.213	5488.91	4	2.73841	2.84881	2.22675	2.94162	3.73949	3.06708	0.455901	2.62031	3.51386	T	3479197	164	17	NA	NA	NA	NA	clinical	NA	NA	NA	NA	NA	NA	444	NA	CNRL
Legionella pneumophila	CNR-L_191782288	JAWTAM000000000	NA	LEPN.1221.00357	158.926	134.762	183.486	242.687	182.548	4	2.2012	2.12957	2.2636	2.38505	2.26138	2.2443	0.108201	2.13826	2.35033	NT	3530820	169	17	NA	NA	NA	NA	clinical	NA	NA	NA	NA	NA	NA	146	NA	CNRL
Legionella pneumophila	CNR-L_202073474	JAWTQQ000000000	NA	LEPN.1221.00358	338.096	NA	NA	131.664	232.736	3	2.52904	NA	NA	2.11947	2.36686	2.33846	0.206259	2.10506	2.57186	NT	3679730	171	17	NA	NA	NA	NA	clinical	NA	NA	NA	NA	NA	NA	259	NA	CNRL
Legionella pneumophila	CNR-L_200152169	JAWSWA000000000	NA	LEPN.1221.00359	231946	NA	NA	NA	30271.1	2	5.36539	NA	NA	NA	4.48103	4.92321	0.625336	4.05655	5.78986	T	3498848	171	17	NA	NA	NA	NA	clinical	NA	NA	NA	NA	NA	NA	1	NA	CNRL
Legionella pneumophila	CNR-L_201551005	JAWTTF000000000	NA	LEPN.1221.00360	200.541	NA	NA	511.41	357.686	3	2.3022	NA	NA	2.70877	2.5535	2.52149	0.205165	2.28933	2.75365	T	3668576	171	17	NA	NA	NA	NA	clinical	NA	NA	NA	NA	NA	NA	146	NA	CNRL
Legionella pneumophila	CNR-L_202120232	JAWTQK000000000	NA	LEPN.1221.00361	523.854	NA	NA	382.044	530.682	3	2.71921	NA	NA	2.58211	2.72483	2.67539	0.0808255	2.58393	2.76685	T	3474683	188	17	NA	NA	NA	NA	clinical	NA	NA	NA	NA	NA	NA	23	NA	CNRL
Legionella pneumophila	CNR-L_191834157	JAWSZU000000000	NA	LEPN.1221.00362	273.053	218.275	171.888	170.746	194.402	4	2.43625	2.339	2.23525	2.23235	2.2887	2.32408	0.0865454	2.23926	2.40889	NT	3501518	226	17	NA	NA	NA	NA	clinical	NA	NA	NA	NA	NA	NA	23	NA	CNRL
Legionella pneumophila	CNR-L_200953440	JAWTXV000000000	NA	LEPN.1221.00363	176485	NA	NA	8587.34	391.365	3	5.24671	NA	NA	3.93386	2.59258	3.92438	1.32709	2.42267	5.4261	T	3554616	424	17	NA	NA	NA	NA	clinical	NA	NA	NA	NA	NA	NA	701	NA	CNRL
Legionella pneumophila	CNR-L_201172211	JAWTWI000000000	NA	LEPN.1221.00364	235.271	NA	NA	338.371	132.887	3	2.37157	NA	NA	2.52939	2.12348	2.34148	0.204621	2.10994	2.57303	NT	3430677	43	18	NA	NA	NA	NA	clinical	NA	NA	NA	NA	NA	NA	1	NA	CNRL
Legionella pneumophila	CNR-L_191981130	JAWSYK000000000	NA	LEPN.1221.00365	264.809	109.772	124.332	202.549	139.66	4	2.42293	2.04049	2.09458	2.30653	2.14507	2.22876	0.169509	2.06264	2.39487	NT	3579202	67	18	NA	NA	NA	NA	clinical	NA	NA	NA	NA	NA	NA	146	NA	CNRL
Legionella pneumophila	CNR-L_190649333	JAWTIC000000000	NA	LEPN.1221.00366	286.344	NA	NA	2095.28	NA	2	2.45689	NA	NA	3.32124	NA	2.88906	0.611191	2.04201	3.73612	T	3289865	74	18	NA	NA	NA	NA	clinical	NA	NA	NA	NA	NA	NA	2780	NA	CNRL
Legionella pneumophila	CNR-L_201327948	JAWTVF000000000	NA	LEPN.1221.00367	24183.8	NA	NA	37808.6	1407.24	3	4.38353	NA	NA	4.57759	3.14837	4.03649	0.775237	3.15925	4.91374	T	3455537	79	18	NA	NA	NA	NA	clinical	NA	NA	NA	NA	NA	NA	1	NA	CNRL
Legionella pneumophila	CNR-L_200402779	JAWTZR000000000	NA	LEPN.1221.00368	434.567	NA	659.881	2232.14	952.888	3	2.63806	NA	2.81947	3.34872	2.97904	2.98861	0.355429	2.58641	3.39081	T	3410697	82	18	NA	NA	NA	NA	clinical	NA	NA	NA	NA	NA	NA	1087	NA	CNRL
Legionella pneumophila	CNR-L_191566146	JAWTCQ000000000	NA	LEPN.1221.00369	209.711	458.877	242.583	263.527	442.548	4	2.32162	2.6617	2.38486	2.42083	2.64596	2.51253	0.168236	2.34766	2.67739	T	3484669	83	18	NA	NA	NA	NA	clinical	NA	NA	NA	NA	NA	NA	23	NA	CNRL
Legionella pneumophila	CNR-L_210315652	JAWTON000000000	NA	LEPN.1221.00370	232.274	NA	NA	302.425	324.207	3	2.366	NA	NA	2.48062	2.51082	2.45248	0.0764009	2.36603	2.53893	NT	3501222	88	18	NA	NA	NA	NA	clinical	NA	NA	NA	NA	NA	NA	23	NA	CNRL
Legionella pneumophila	CNR-L_191271299	JAWTEW000000000	NA	LEPN.1221.00371	288.425	289.536	177.74	174.313	207.185	4	2.46003	2.4617	2.24978	2.24133	2.31636	2.36986	0.109466	2.26258	2.47713	NT	3500257	89	18	NA	NA	NA	NA	clinical	NA	NA	NA	NA	NA	NA	23	NA	CNRL
Legionella pneumophila	CNR-L_201760690	JAWTRW000000000	NA	LEPN.1221.00372	200.629	NA	NA	336.086	245.902	3	2.30239	NA	NA	2.52645	2.39076	2.40654	0.112858	2.27883	2.53424	NT	3474243	89	18	NA	NA	NA	NA	clinical	NA	NA	NA	NA	NA	NA	23	NA	CNRL
Legionella pneumophila	CNR-L_210849974	JAWTMR000000000	NA	LEPN.1221.00373	306822	NA	NA	10353.4	12310	3	5.48689	NA	NA	4.01508	4.09026	4.53074	0.828898	3.59277	5.46871	T	3459877	90	18	NA	NA	NA	NA	clinical	NA	NA	NA	NA	NA	NA	1	NA	CNRL
Legionella pneumophila	CNR-L_192226888	JAWSWQ000000000	NA	LEPN.1221.00374	386.622	117.774	174.52	NA	233.171	3	2.58729	2.07105	2.24185	NA	2.36768	2.342	0.259073	2.04884	2.63517	NT	3531276	91	18	NA	NA	NA	NA	clinical	NA	NA	NA	NA	NA	NA	948	NA	CNRL
Legionella pneumophila	CNR-L_200237695	JAWSVW000000000	NA	LEPN.1221.00375	374.194	393.438	312.678	191.189	491.507	4	2.5731	2.59488	2.4951	2.28146	2.69153	2.53524	0.176842	2.36194	2.70854	T	3496024	92	18	NA	NA	NA	NA	clinical	NA	NA	NA	NA	NA	NA	23	NA	CNRL
Legionella pneumophila	CNR-L_201897597	JAWTRD000000000	NA	LEPN.1221.00376	203.825	NA	NA	154.141	260.568	3	2.30926	NA	NA	2.18792	2.41592	2.30437	0.114081	2.17527	2.43346	NT	3299291	93	18	NA	NA	NA	NA	clinical	NA	NA	NA	NA	NA	NA	84	NA	CNRL
Legionella pneumophila	CNR-L_192141100	JAWSXB000000000	NA	LEPN.1221.00377	17852	75111.6	16646.7	15123.2	4661.09	4	4.25169	4.87571	4.22133	4.17964	3.66849	4.24388	0.494796	3.75899	4.72877	T	3572413	93	18	NA	NA	NA	NA	clinical	NA	NA	NA	NA	NA	NA	1	NA	CNRL
Legionella pneumophila	CNR-L_191521651	JAWTDE000000000	NA	LEPN.1221.00378	745.549	441.262	201.91	215.262	526.832	4	2.87248	2.6447	2.30516	2.33297	2.72167	2.64295	0.227282	2.42022	2.86569	T	3516119	93	18	NA	NA	NA	NA	clinical	NA	NA	NA	NA	NA	NA	23	NA	CNRL
Legionella pneumophila	CNR-L_201365050	JAWTUX000000000	NA	LEPN.1221.00379	21434.1	NA	NA	3661.65	1125.49	3	4.3311	NA	NA	3.56368	3.05134	3.64871	0.644104	2.91985	4.37757	T	3465913	94	18	NA	NA	NA	NA	clinical	NA	NA	NA	NA	NA	NA	1	NA	CNRL
Legionella pneumophila	CNR-L_201730894	JAWTRZ000000000	NA	LEPN.1221.00380	272.612	NA	NA	180.821	396.391	3	2.43555	NA	NA	2.25725	2.59812	2.43031	0.170497	2.23737	2.62324	NT	3541590	94	18	NA	NA	NA	NA	clinical	NA	NA	NA	NA	NA	NA	259	NA	CNRL
Legionella pneumophila	CNR-L_201128997	JAWTWT000000000	NA	LEPN.1221.00381	336.974	NA	NA	241.402	247.234	3	2.5276	NA	NA	2.38274	2.39311	2.43448	0.0808064	2.34304	2.52592	NT	3473992	95	18	NA	NA	NA	NA	clinical	NA	NA	NA	NA	NA	NA	23	NA	CNRL
Legionella pneumophila	CNR-L_210259814	JAWTOU000000000	NA	LEPN.1221.00382	34299.4	NA	NA	7231.53	2690.7	3	4.53529	NA	NA	3.85923	3.42987	3.94146	0.557279	3.31085	4.57207	T	3574322	95	18	NA	NA	NA	NA	clinical	NA	NA	NA	NA	NA	NA	1	NA	CNRL
Legionella pneumophila	CNR-L_210376825	JAWTOB000000000	NA	LEPN.1221.00383	86803.2	NA	NA	6759.69	1162	3	4.93854	NA	NA	3.82993	3.06521	3.94456	0.941911	2.8787	5.01041	T	3434081	95	18	NA	NA	NA	NA	clinical	NA	NA	NA	NA	NA	NA	1	NA	CNRL
Legionella pneumophila	CNR-L_210123469	JAWTPQ000000000	NA	LEPN.1221.00384	176993	NA	NA	23112.4	8564.38	3	5.24796	NA	NA	4.36384	3.9327	4.51483	0.670504	3.7561	5.27357	T	3467847	96	18	NA	NA	NA	NA	clinical	NA	NA	NA	NA	NA	NA	1	NA	CNRL
Legionella pneumophila	CNR-L_201308645	JAWTVL000000000	NA	LEPN.1221.00385	20750	NA	NA	8708.14	4413.25	3	4.31702	NA	NA	3.93993	3.64476	3.96723	0.33696	3.58593	4.34853	T	3413394	97	18	NA	NA	NA	NA	clinical	NA	NA	NA	NA	NA	NA	23	NA	CNRL
Legionella pneumophila	CNR-L_190619434	JAWTID000000000	NA	LEPN.1221.00386	192.778	NA	NA	NA	3320.56	2	2.28506	NA	NA	NA	3.52121	2.90313	0.874092	1.69173	4.11454	T	3456461	99	18	NA	NA	NA	NA	clinical	NA	NA	NA	NA	NA	NA	892	NA	CNRL
Legionella pneumophila	CNR-L_192025490	JAWSXU000000000	NA	LEPN.1221.00387	1161.86	250.243	154.52	155.831	566.415	4	3.06515	2.39836	2.18898	2.19265	2.75313	2.60233	0.38574	2.22431	2.98034	T	3452736	99	18	NA	NA	NA	NA	clinical	NA	NA	NA	NA	NA	NA	23	NA	CNRL
Legionella pneumophila	CNR-L_190976494	JAWTHC000000000	NA	LEPN.1221.00388	83.5368	105.063	142.568	298.754	179.541	4	1.92188	2.02145	2.15402	2.47531	2.25416	2.1682	0.247601	1.92556	2.41085	NT	3603999	99	18	NA	NA	NA	NA	clinical	NA	NA	NA	NA	NA	NA	1	NA	CNRL
Legionella pneumophila	CNR-L_200995005	JAWTXN000000000	NA	LEPN.1221.00389	201.247	NA	NA	460.684	224.821	3	2.30373	NA	NA	2.6634	2.35184	2.43966	0.195257	2.21871	2.66061	NT	3375603	99	18	NA	NA	NA	NA	clinical	NA	NA	NA	NA	NA	NA	23	NA	CNRL
Legionella pneumophila	CNR-L_201693250	JAWTSF000000000	NA	LEPN.1221.00390	92994.2	NA	NA	29286.8	936.725	3	4.96846	NA	NA	4.46667	2.97161	4.13558	1.03878	2.96011	5.31105	T	3466253	101	18	NA	NA	NA	NA	clinical	NA	NA	NA	NA	NA	NA	1	NA	CNRL
Legionella pneumophila	CNR-L_200145672	JAWSWB000000000	NA	LEPN.1221.00391	4980.47	NA	3762.49	1190.02	1216.37	3	3.69727	NA	3.57548	3.07556	3.08507	3.28596	0.356233	2.88286	3.68907	T	3597418	102	18	NA	NA	NA	NA	clinical	NA	NA	NA	NA	NA	NA	1	NA	CNRL
Legionella pneumophila	CNR-L_191789996	JAWTAH000000000	NA	LEPN.1221.00392	430.328	395.981	214.561	399.318	507.118	4	2.6338	2.59767	2.33155	2.60132	2.70511	2.63448	0.0498105	2.58566	2.68329	T	3475916	102	18	NA	NA	NA	NA	clinical	NA	NA	NA	NA	NA	NA	23	NA	CNRL
Legionella pneumophila	CNR-L_200184322	JAWSVZ000000000	NA	LEPN.1221.00393	462.216	NA	9153.8	114.745	472.651	3	2.66484	NA	3.9616	2.05973	2.67454	2.46637	0.352194	2.06783	2.86491	NT	3440783	102	18	NA	NA	NA	NA	clinical	NA	NA	NA	NA	NA	NA	23	NA	CNRL
Legionella pneumophila	CNR-L_210173053	JAWTPM000000000	NA	LEPN.1221.00394	240442	NA	NA	13672.3	12823.3	3	5.38101	NA	NA	4.13584	4.108	4.54162	0.727069	3.71888	5.36436	T	3453879	103	18	NA	NA	NA	NA	clinical	NA	NA	NA	NA	NA	NA	1	NA	CNRL
Legionella pneumophila	CNR-L_191343281	JAWTEO000000000	NA	LEPN.1221.00395	358.852	NA	NA	535.714	899.857	3	2.55491	NA	NA	2.72893	2.95417	2.74601	0.200176	2.51949	2.97252	T	3405359	103	18	NA	NA	NA	NA	clinical	NA	NA	NA	NA	NA	NA	23	NA	CNRL
Legionella pneumophila	CNR-L_190247153	JAWTJM000000000	NA	LEPN.1221.00396	3120.04	28604	13492.5	776.569	41253.4	4	3.49416	4.45643	4.13009	2.89018	4.61546	3.86406	0.816653	3.06375	4.66436	T	3758156	103	18	NA	NA	NA	NA	clinical	NA	NA	NA	NA	NA	NA	62	NA	CNRL
Legionella pneumophila	CNR-L_210704176	JAWTNG000000000	NA	LEPN.1221.00397	1507.42	NA	NA	1286.53	629.933	3	3.17823	NA	NA	3.10942	2.79929	3.02898	0.201869	2.80055	3.25741	T	3592860	105	18	NA	NA	NA	NA	clinical	NA	NA	NA	NA	NA	NA	540	NA	CNRL
Legionella pneumophila	CNR-L_211093479	JAWTLB000000000	NA	LEPN.1221.00398	9241.53	NA	NA	19033	18066.1	3	3.96574	NA	NA	4.27951	4.25686	4.16737	0.174981	3.96937	4.36538	T	3506988	105	18	NA	NA	NA	NA	clinical	NA	NA	NA	NA	NA	NA	23	NA	CNRL
Legionella pneumophila	CNR-L_201316955	JAWTVH000000000	NA	LEPN.1221.00399	545.619	NA	NA	583.663	631.725	3	2.73689	NA	NA	2.76616	2.80053	2.76786	0.031853	2.73182	2.8039	T	3536233	105	18	NA	NA	NA	NA	clinical	NA	NA	NA	NA	NA	NA	23	NA	CNRL
Legionella pneumophila	CNR-L_201211523	JAWTWC000000000	NA	LEPN.1221.00400	9785.67	NA	NA	17575.3	878.403	3	3.99059	NA	NA	4.2449	2.94369	3.7264	0.689663	2.94598	4.50681	T	3467233	105	18	NA	NA	NA	NA	clinical	NA	NA	NA	NA	NA	NA	1	NA	CNRL
Legionella pneumophila	CNR-L_200539791	JAWTZC000000000	NA	LEPN.1221.00401	65.1663	NA	NA	46.4767	NA	2	1.81402	NA	NA	1.66723	NA	1.74063	0.103795	1.59678	1.88448	NT	3467313	106	18	NA	NA	NA	NA	clinical	NA	NA	NA	NA	NA	NA	1	NA	CNRL
Legionella pneumophila	CNR-L_190838287	JAWTHM000000000	NA	LEPN.1221.00402	35.2684	65.7596	25.2127	117.546	NA	3	1.54739	1.81796	1.40162	2.07021	NA	1.81185	0.261465	1.51598	2.10772	NT	3467530	108	18	NA	NA	NA	NA	clinical	NA	NA	NA	NA	NA	NA	1	NA	CNRL
Legionella pneumophila	CNR-L_200806141	JAWTYN000000000	NA	LEPN.1221.00403	843.715	NA	NA	4154.76	2380.51	3	2.9262	NA	NA	3.61855	3.37667	3.30714	0.351373	2.90953	3.70475	T	3517561	109	18	NA	NA	NA	NA	clinical	NA	NA	NA	NA	NA	NA	23	NA	CNRL
Legionella pneumophila	CNR-L_210892433	JAWTMM000000000	NA	LEPN.1221.00404	78497.1	NA	NA	30103.7	3061.63	3	4.89485	NA	NA	4.47862	3.48595	4.28648	0.723837	3.46739	5.10556	T	3468800	111	18	NA	NA	NA	NA	clinical	NA	NA	NA	NA	NA	NA	1	NA	CNRL
Legionella pneumophila	CNR-L_201762604	JAWTRV000000000	NA	LEPN.1221.00405	3034.2	NA	NA	262.399	458.88	3	3.48204	NA	NA	2.41896	2.6617	2.85423	0.557081	2.22385	3.48462	T	3492370	111	18	NA	NA	NA	NA	clinical	NA	NA	NA	NA	NA	NA	23	NA	CNRL
Legionella pneumophila	CNR-L_211055867	JAWTLI000000000	NA	LEPN.1221.00406	45371.6	NA	NA	5104.08	4784.7	3	4.65678	NA	NA	3.70792	3.67985	4.01485	0.556107	3.38557	4.64413	T	3473263	112	18	NA	NA	NA	NA	clinical	NA	NA	NA	NA	NA	NA	1	NA	CNRL
Legionella pneumophila	CNR-L_191146380	JAWTFT000000000	NA	LEPN.1221.00407	244.609	657.092	81.4839	224.703	223.005	4	2.38847	2.81763	1.91107	2.35161	2.34831	2.47651	0.228141	2.25293	2.70008	NT	3351336	112	18	NA	NA	NA	NA	clinical	NA	NA	NA	NA	NA	NA	20	NA	CNRL
Legionella pneumophila	CNR-L_190336801	JAWTJC000000000	NA	LEPN.1221.00408	731.125	532	213.383	349.438	182.706	4	2.86399	2.72591	2.32916	2.54337	2.26175	2.59876	0.260229	2.34374	2.85378	T	3427094	113	18	NA	NA	NA	NA	clinical	NA	NA	NA	NA	NA	NA	23	NA	CNRL
Legionella pneumophila	CNR-L_201816713	JAWTRK000000000	NA	LEPN.1221.00409	57295	NA	NA	9810.15	1680.05	3	4.75812	NA	NA	3.99168	3.22532	3.9917	0.766398	3.12446	4.85895	T	3467252	113	18	NA	NA	NA	NA	clinical	NA	NA	NA	NA	NA	NA	1	NA	CNRL
Legionella pneumophila	CNR-L_201490759	JAWTTP000000000	NA	LEPN.1221.00410	287.77	NA	NA	351.124	317.193	3	2.45905	NA	NA	2.54546	2.50132	2.50194	0.0432107	2.45305	2.55084	T	3474765	114	18	NA	NA	NA	NA	clinical	NA	NA	NA	NA	NA	NA	23	NA	CNRL
Legionella pneumophila	CNR-L_191436118	JAWTEF000000000	NA	LEPN.1221.00411	543.675	99.1486	105.222	118.562	246.657	4	2.73534	1.99629	2.02211	2.07395	2.39209	2.29942	0.337314	1.96886	2.62998	NT	3370684	114	18	NA	NA	NA	NA	clinical	NA	NA	NA	NA	NA	NA	664	NA	CNRL
Legionella pneumophila	CNR-L_200432211	JAWTZO000000000	NA	LEPN.1221.00412	12444	NA	NA	25526.8	14158.9	3	4.09496	NA	NA	4.407	4.15103	4.21766	0.166348	4.02942	4.4059	T	3662857	115	18	NA	NA	NA	NA	clinical	NA	NA	NA	NA	NA	NA	1	NA	CNRL
Legionella pneumophila	CNR-L_200128035	JAWSWC000000000	NA	LEPN.1221.00413	36077.1	NA	NA	7856.05	9457.52	3	4.55723	NA	NA	3.8952	3.97578	4.14274	0.361216	3.73399	4.55148	T	3469012	116	18	NA	NA	NA	NA	clinical	NA	NA	NA	NA	NA	NA	1	NA	CNRL
Legionella pneumophila	CNR-L_201729312	JAWTSA000000000	NA	LEPN.1221.00414	2175.85	NA	NA	287.413	659.584	3	3.33763	NA	NA	2.45851	2.81927	2.8718	0.441909	2.37174	3.37186	T	3440723	117	18	NA	NA	NA	NA	clinical	NA	NA	NA	NA	NA	NA	2985	NA	CNRL
Legionella pneumophila	CNR-L_201360713	JAWTUY000000000	NA	LEPN.1221.00415	223.551	NA	NA	370.496	285.135	3	2.34938	NA	NA	2.56878	2.45505	2.45774	0.109728	2.33357	2.5819	NT	3565847	118	18	NA	NA	NA	NA	clinical	NA	NA	NA	NA	NA	NA	20	NA	CNRL
Legionella pneumophila	CNR-L_210656299	JAWTNK000000000	NA	LEPN.1221.00416	3242.87	NA	NA	479.52	1688.69	3	3.51093	NA	NA	2.68081	3.22755	3.13976	0.421967	2.66227	3.61725	T	3571286	121	18	NA	NA	NA	NA	clinical	NA	NA	NA	NA	NA	NA	2665	NA	CNRL
Legionella pneumophila	CNR-L_191953271	JAWSYO000000000	NA	LEPN.1221.00417	823.976	8372.23	1057.97	4097.88	3951.52	4	2.91591	3.92284	3.02447	3.61256	3.59676	3.51202	0.424816	3.09571	3.92833	T	3444645	125	18	NA	NA	NA	NA	clinical	NA	NA	NA	NA	NA	NA	75	NA	CNRL
Legionella pneumophila	CNR-L_210377889	JAWTOA000000000	NA	LEPN.1221.00418	4611.77	NA	NA	3077.64	543.994	3	3.66387	NA	NA	3.48822	2.73559	3.29589	0.493117	2.73789	3.8539	T	3435740	126	18	NA	NA	NA	NA	clinical	NA	NA	NA	NA	NA	NA	22	NA	CNRL
Legionella pneumophila	CNR-L_191989615	JAWSYF000000000	NA	LEPN.1221.00419	511.561	270.193	220.874	NA	239.253	3	2.7089	2.43167	2.34414	NA	2.37886	2.50648	0.17728	2.30587	2.70708	T	3467749	127	18	NA	NA	NA	NA	clinical	NA	NA	NA	NA	NA	NA	23	NA	CNRL
Legionella pneumophila	CNR-L_210219904	JAWTPE000000000	NA	LEPN.1221.00420	13970	NA	NA	1387.79	1895.36	3	4.1452	NA	NA	3.14232	3.27769	3.52174	0.544157	2.90598	4.1375	T	3515570	128	18	NA	NA	NA	NA	clinical	NA	NA	NA	NA	NA	NA	62	NA	CNRL
Legionella pneumophila	CNR-L_201244224	JAWTVV000000000	NA	LEPN.1221.00421	9352.76	NA	NA	7441.64	4571.46	3	3.97094	NA	NA	3.87167	3.66006	3.83422	0.158789	3.65454	4.01391	T	3417911	131	18	NA	NA	NA	NA	clinical	NA	NA	NA	NA	NA	NA	23	NA	CNRL
Legionella pneumophila	CNR-L_202090918	JAWTQN000000000	NA	LEPN.1221.00422	137500	NA	NA	27908.5	13183.2	3	5.1383	NA	NA	4.44574	4.12002	4.56802	0.520037	3.97955	5.15649	T	3610155	137	18	NA	NA	NA	NA	clinical	NA	NA	NA	NA	NA	NA	1	NA	CNRL
Legionella pneumophila	CNR-L_191054195	JAWTGQ000000000	NA	LEPN.1221.00423	375.753	184.833	181.873	201.093	153.036	4	2.5749	2.26678	2.25977	2.3034	2.18479	2.33247	0.169058	2.16679	2.49814	NT	3484700	140	18	NA	NA	NA	NA	clinical	NA	NA	NA	NA	NA	NA	701	NA	CNRL
Legionella pneumophila	CNR-L_201659355	JAWTSL000000000	NA	LEPN.1221.00424	1797.17	NA	NA	NA	335.222	2	3.25459	NA	NA	NA	2.52533	2.88996	0.515663	2.1753	3.60462	T	3489456	148	18	NA	NA	NA	NA	clinical	NA	NA	NA	NA	NA	NA	444	NA	CNRL
Legionella pneumophila	CNR-L_191566156	JAWTCP000000000	NA	LEPN.1221.00425	50863.7	4527.93	1843.4	13008.9	3216.5	4	4.70641	3.6559	3.26562	4.11424	3.50738	3.99598	0.539467	3.46732	4.52465	T	3461583	150	18	NA	NA	NA	NA	clinical	NA	NA	NA	NA	NA	NA	62	NA	CNRL
Legionella pneumophila	CNR-L_202142245	JAWTQH000000000	NA	LEPN.1221.00426	51717.9	NA	NA	21820.6	3010.74	3	4.71364	NA	NA	4.33887	3.47867	4.17706	0.633184	3.46056	4.89356	T	3491481	154	18	NA	NA	NA	NA	clinical	NA	NA	NA	NA	NA	NA	1	NA	CNRL
Legionella pneumophila	CNR-L_201479567	JAWTTU000000000	NA	LEPN.1221.00427	1740.6	NA	NA	2436.91	622.425	3	3.2407	NA	NA	3.38684	2.79409	3.14054	0.308808	2.7911	3.48998	T	3490229	155	18	NA	NA	NA	NA	clinical	NA	NA	NA	NA	NA	NA	444	NA	CNRL
Legionella pneumophila	CNR-L_191660651	JAWTBS000000000	NA	LEPN.1221.00428	604.497	195.059	231.303	277.983	237.175	4	2.78139	2.29016	2.36418	2.44402	2.37507	2.47266	0.215225	2.26175	2.68358	NT	3403957	160	18	NA	NA	NA	NA	clinical	NA	NA	NA	NA	NA	NA	506	NA	CNRL
Legionella pneumophila	CNR-L_201580869	JAWTTA000000000	NA	LEPN.1221.00429	5930.15	NA	NA	827.05	296.635	3	3.77307	NA	NA	2.91753	2.47222	3.05427	0.661114	2.30617	3.80238	T	3524066	162	18	NA	NA	NA	NA	clinical	NA	NA	NA	NA	NA	NA	444	NA	CNRL
Legionella pneumophila	CNR-L_201580940	JAWTSZ000000000	NA	LEPN.1221.00430	213.285	NA	NA	387.065	312.84	3	2.32896	NA	NA	2.58778	2.49532	2.47069	0.131158	2.32227	2.61911	NT	3582590	169	18	NA	NA	NA	NA	clinical	NA	NA	NA	NA	NA	NA	146	NA	CNRL
Legionella pneumophila	CNR-L_210239166	JAWTOY000000000	NA	LEPN.1221.00431	174.456	NA	NA	381.894	352.201	3	2.24169	NA	NA	2.58194	2.54679	2.45681	0.187127	2.24506	2.66856	NT	3514529	171	18	NA	NA	NA	NA	clinical	NA	NA	NA	NA	NA	NA	146	NA	CNRL
Legionella pneumophila	CNR-L_191884029	JAWSYZ000000000	NA	LEPN.1221.00432	211.938	157.94	118.9	220.539	117.71	4	2.32621	2.19849	2.07518	2.34349	2.07082	2.23475	0.126987	2.1103	2.3592	NT	3430671	172	18	NA	NA	NA	NA	clinical	NA	NA	NA	NA	NA	NA	701	NA	CNRL
Legionella pneumophila	CNR-L_201553879	JAWTTE000000000	NA	LEPN.1221.00433	268.416	NA	NA	396.452	310.695	3	2.42881	NA	NA	2.59819	2.49233	2.50644	0.0855684	2.40962	2.60327	T	3432194	173	18	NA	NA	NA	NA	clinical	NA	NA	NA	NA	NA	NA	701	NA	CNRL
Legionella pneumophila	CNR-L_201489359	JAWTTR000000000	NA	LEPN.1221.00434	43566.2	NA	NA	12602.2	20377.4	3	4.63915	NA	NA	4.10044	4.30915	4.34958	0.271619	4.04222	4.65694	T	3495332	173	18	NA	NA	NA	NA	clinical	NA	NA	NA	NA	NA	NA	18	NA	CNRL
Legionella pneumophila	CNR-L_191285081	JAWTEV000000000	NA	LEPN.1221.00435	208.429	108.53	107.636	171.195	120.482	4	2.31896	2.03555	2.03196	2.23349	2.08092	2.16723	0.13191	2.03796	2.2965	NT	3399044	80	19	NA	NA	NA	NA	clinical	NA	NA	NA	NA	NA	NA	20	NA	CNRL
Legionella pneumophila	CNR-L_190519654	JAWTII000000000	NA	LEPN.1221.00436	137.708	158.813	196.002	126.093	151.385	4	2.13896	2.20089	2.29226	2.10069	2.18008	2.15515	0.0445021	2.11154	2.19877	NT	3458253	86	19	NA	NA	NA	NA	clinical	NA	NA	NA	NA	NA	NA	751	NA	CNRL
Legionella pneumophila	CNR-L_200637836	JAWTYY000000000	NA	LEPN.1221.00437	24012.5	NA	NA	NA	NA	1	4.38044	NA	NA	NA	NA	4.38044	0	4.38044	4.38044	T	3462035	91	19	NA	NA	NA	NA	clinical	NA	NA	NA	NA	NA	NA	23	NA	CNRL
Legionella pneumophila	CNR-L_191603479	JAWTCD000000000	NA	LEPN.1221.00438	133.035	131.873	125.792	141.548	131.12	4	2.12397	2.12016	2.09965	2.1509	2.11767	2.12817	0.0153729	2.11311	2.14324	NT	3483210	92	19	NA	NA	NA	NA	clinical	NA	NA	NA	NA	NA	NA	23	NA	CNRL
Legionella pneumophila	CNR-L_201285967	JAWTVN000000000	NA	LEPN.1221.00439	1967.53	NA	NA	868.827	1360.35	3	3.29392	NA	NA	2.93893	3.13365	3.12217	0.177772	2.921	3.32333	T	3441629	95	19	NA	NA	NA	NA	clinical	NA	NA	NA	NA	NA	NA	23	NA	CNRL
Legionella pneumophila	CNR-L_191101738	JAWTGF000000000	NA	LEPN.1221.00440	78375.5	37893.9	4848.62	13104.2	238.738	4	4.89418	4.57857	3.68562	4.11741	2.37792	3.99202	1.12234	2.89214	5.0919	T	3673393	97	19	NA	NA	NA	NA	clinical	NA	NA	NA	NA	NA	NA	2871	NA	CNRL
Legionella pneumophila	CNR-L_191121305	JAWTFY000000000	NA	LEPN.1221.00441	221.438	146.271	113.944	247.185	126.312	4	2.34525	2.16516	2.05669	2.39302	2.10145	2.25122	0.139987	2.11403	2.3884	NT	3445827	97	19	NA	NA	NA	NA	clinical	NA	NA	NA	NA	NA	NA	23	NA	CNRL
Legionella pneumophila	CNR-L_211038383	JAWTLM000000000	NA	LEPN.1221.00442	1373.16	NA	NA	571.691	443.246	3	3.13772	NA	NA	2.75716	2.64665	2.84718	0.257616	2.55566	3.13869	T	3574406	98	19	NA	NA	NA	NA	clinical	NA	NA	NA	NA	NA	NA	23	NA	CNRL
Legionella pneumophila	CNR-L_210019011	JAWTQD000000000	NA	LEPN.1221.00443	2878.24	NA	NA	1281.08	776.907	3	3.45913	NA	NA	3.10757	2.89037	3.15236	0.287012	2.82758	3.47714	T	3415534	98	19	NA	NA	NA	NA	clinical	NA	NA	NA	NA	NA	NA	363	NA	CNRL
Legionella pneumophila	CNR-L_191449258	JAWTDX000000000	NA	LEPN.1221.00444	353.969	317.582	180.921	243.871	258.51	4	2.54897	2.50186	2.25749	2.38716	2.41248	2.46261	0.075726	2.3884	2.53683	NT	3481534	101	19	NA	NA	NA	NA	clinical	NA	NA	NA	NA	NA	NA	23	NA	CNRL
Legionella pneumophila	CNR-L_200953730	JAWTXU000000000	NA	LEPN.1221.00445	370.37	NA	NA	17526.7	2193.46	3	2.56864	NA	NA	4.2437	3.34113	3.38449	0.838373	2.4358	4.33318	T	3469923	101	19	NA	NA	NA	NA	clinical	NA	NA	NA	NA	NA	NA	23	NA	CNRL
Legionella pneumophila	CNR-L_201250393	JAWTVT000000000	NA	LEPN.1221.00446	3445.82	NA	NA	27510.3	581.319	3	3.53729	NA	NA	4.4395	2.76441	3.5804	0.838372	2.63171	4.52909	T	3594615	101	19	NA	NA	NA	NA	clinical	NA	NA	NA	NA	NA	NA	1	NA	CNRL
Legionella pneumophila	CNR-L_200509656	JAWTZF000000000	NA	LEPN.1221.00447	5136.36	NA	NA	7890.21	3259.01	3	3.71066	NA	NA	3.89709	3.51309	3.70694	0.192028	3.48965	3.92424	T	3382708	102	19	NA	NA	NA	NA	clinical	NA	NA	NA	NA	NA	NA	22	NA	CNRL
Legionella pneumophila	CNR-L_190806854	JAWTHQ000000000	NA	LEPN.1221.00448	87139.8	28927.4	3957.3	14204.7	9249.04	4	4.94022	4.46131	3.5974	4.15243	3.9661	4.38001	0.425659	3.96288	4.79715	T	3586928	102	19	NA	NA	NA	NA	clinical	NA	NA	NA	NA	NA	NA	1	NA	CNRL
Legionella pneumophila	CNR-L_210798240	JAWTMY000000000	NA	LEPN.1221.00449	108308	NA	NA	3450.45	586.826	3	5.03466	NA	NA	3.53788	2.76851	3.78035	1.15237	2.47634	5.08435	T	3591379	102	19	NA	NA	NA	NA	clinical	NA	NA	NA	NA	NA	NA	540	NA	CNRL
Legionella pneumophila	CNR-L_210341597	JAWTOI000000000	NA	LEPN.1221.00450	175.757	NA	NA	262.554	271.034	3	2.24491	NA	NA	2.41922	2.43302	2.36572	0.104849	2.24707	2.48436	NT	3540395	103	19	NA	NA	NA	NA	clinical	NA	NA	NA	NA	NA	NA	23	NA	CNRL
Legionella pneumophila	CNR-L_201316465	JAWTVI000000000	NA	LEPN.1221.00451	11853.5	NA	NA	24270	3051.3	3	4.07385	NA	NA	4.38507	3.48448	3.98113	0.457395	3.46355	4.49872	T	3595551	103	19	NA	NA	NA	NA	clinical	NA	NA	NA	NA	NA	NA	1	NA	CNRL
Legionella pneumophila	CNR-L_191736768	JAWTBB000000000	NA	LEPN.1221.00452	73803.8	23007.2	1439.36	8140.38	4466.49	4	4.86808	4.36186	3.15817	3.91064	3.64997	4.19764	0.535029	3.67332	4.72196	T	3613681	108	19	NA	NA	NA	NA	clinical	NA	NA	NA	NA	NA	NA	1	NA	CNRL
Legionella pneumophila	CNR-L_201257003	JAWTVR000000000	NA	LEPN.1221.00453	3238.52	NA	NA	9091.39	305.294	3	3.51035	NA	NA	3.95863	2.48472	3.3179	0.755567	2.46291	4.17289	T	3464960	110	19	NA	NA	NA	NA	clinical	NA	NA	NA	NA	NA	NA	1	NA	CNRL
Legionella pneumophila	CNR-L_191758614	JAWTAV000000000	NA	LEPN.1221.00454	180.733	240.865	232.041	364.583	220.554	4	2.25704	2.38177	2.36557	2.5618	2.34352	2.38603	0.128269	2.26033	2.51173	NT	3744361	110	19	NA	NA	NA	NA	clinical	NA	NA	NA	NA	NA	NA	448	NA	CNRL
Legionella pneumophila	CNR-L_210068327	JAWTPS000000000	NA	LEPN.1221.00455	14124.2	NA	NA	1251.44	4210.84	3	4.14996	NA	NA	3.09741	3.62437	3.62391	0.526278	3.02839	4.21944	T	3585969	111	19	NA	NA	NA	NA	clinical	NA	NA	NA	NA	NA	NA	1	NA	CNRL
Legionella pneumophila	CNR-L_191849417	JAWSZM000000000	NA	LEPN.1221.00456	387.185	19826.1	2517.59	999.883	5439.94	4	2.58792	4.29724	3.40098	2.99995	3.73559	3.40518	0.760936	2.65947	4.15088	T	3530499	111	19	NA	NA	NA	NA	clinical	NA	NA	NA	NA	NA	NA	1	NA	CNRL
Legionella pneumophila	CNR-L_200966771	JAWTXS000000000	NA	LEPN.1221.00457	52868.4	NA	NA	3631.95	460.395	3	4.7232	NA	NA	3.56014	2.66313	3.64882	1.03289	2.48002	4.81763	T	3437523	111	19	NA	NA	NA	NA	clinical	NA	NA	NA	NA	NA	NA	23	NA	CNRL
Legionella pneumophila	CNR-L_200454565	JAWTZM000000000	NA	LEPN.1221.00458	365.408	NA	NA	434.201	212.6	3	2.56278	NA	NA	2.63769	2.32756	2.50934	0.161821	2.32623	2.69246	T	3475816	111	19	NA	NA	NA	NA	clinical	NA	NA	NA	NA	NA	NA	23	NA	CNRL
Legionella pneumophila	CNR-L_200268357	JAWSVU000000000	NA	LEPN.1221.00459	399.815	NA	402.935	214.425	278.1	3	2.60186	NA	2.60524	2.33128	2.4442	2.45911	0.135907	2.30532	2.6129	NT	3431727	112	19	NA	NA	NA	NA	clinical	NA	NA	NA	NA	NA	NA	23	NA	CNRL
Legionella pneumophila	CNR-L_190884770	JAWTHH000000000	NA	LEPN.1221.00460	34498.2	2545.74	709.166	951.52	315.892	4	4.5378	3.40581	2.85075	2.97842	2.49954	3.35539	0.870865	2.50196	4.20882	T	3555523	113	19	NA	NA	NA	NA	clinical	NA	NA	NA	NA	NA	NA	23	NA	CNRL
Legionella pneumophila	CNR-L_190342064	JAWTJB000000000	NA	LEPN.1221.00461	220.588	NA	NA	NA	NA	1	2.34358	NA	NA	NA	NA	2.34358	0	2.34358	2.34358	NT	3484539	113	19	NA	NA	NA	NA	clinical	NA	NA	NA	NA	NA	NA	1	NA	CNRL
Legionella pneumophila	CNR-L_190254096	JAWTJJ000000000	NA	LEPN.1221.00462	35577.4	NA	NA	NA	NA	1	4.55117	NA	NA	NA	NA	4.55117	0	4.55117	4.55117	T	3470065	114	19	NA	NA	NA	NA	clinical	NA	NA	NA	NA	NA	NA	1	NA	CNRL
Legionella pneumophila	CNR-L_191989285	JAWSYH000000000	NA	LEPN.1221.00463	145326	52590.8	303122	32498.5	18232.4	4	5.16234	4.72091	5.48162	4.51186	4.26084	4.66399	0.381779	4.28985	5.03813	T	3943485	114	19	NA	NA	NA	NA	clinical	NA	NA	NA	NA	NA	NA	62	NA	CNRL
Legionella pneumophila	CNR-L_191242471	JAWTFC000000000	NA	LEPN.1221.00464	122668	48470.7	10675.8	7539.28	293.109	4	5.08873	4.68548	4.0284	3.87733	2.46703	4.02964	1.15712	2.89569	5.1636	T	3467233	114	19	NA	NA	NA	NA	clinical	NA	NA	NA	NA	NA	NA	1	NA	CNRL
Legionella pneumophila	CNR-L_190141204	JAWTJX000000000	NA	LEPN.1221.00465	150.71	150.011	192.251	338.824	120.444	4	2.17814	2.17612	2.28387	2.52997	2.08079	2.24126	0.197766	2.04745	2.43506	NT	3470943	115	19	NA	NA	NA	NA	clinical	NA	NA	NA	NA	NA	NA	448	NA	CNRL
Legionella pneumophila	CNR-L_191996095	JAWSYD000000000	NA	LEPN.1221.00466	491.838	187.648	584.749	296.008	120.102	4	2.69182	2.27334	2.76697	2.4713	2.07955	2.379	0.262813	2.12145	2.63656	NT	3388261	115	19	NA	NA	NA	NA	clinical	NA	NA	NA	NA	NA	NA	706	NA	CNRL
Legionella pneumophila	CNR-L_201405547	JAWTUK000000000	NA	LEPN.1221.00467	11032.7	NA	NA	12928	1271.09	3	4.04268	NA	NA	4.11153	3.10418	3.7528	0.562776	3.11597	4.38963	T	3587224	116	19	NA	NA	NA	NA	clinical	NA	NA	NA	NA	NA	NA	1	NA	CNRL
Legionella pneumophila	CNR-L_190013404	JAWTKK000000000	NA	LEPN.1221.00468	195.501	140.903	122.217	299.797	168.796	4	2.29115	2.14892	2.08713	2.47683	2.22736	2.28606	0.139846	2.14902	2.42311	NT	3494637	117	19	NA	NA	NA	NA	clinical	NA	NA	NA	NA	NA	NA	23	NA	CNRL
Legionella pneumophila	CNR-L_201281943	JAWTVO000000000	NA	LEPN.1221.00469	391.497	NA	NA	456.471	556.068	3	2.59273	NA	NA	2.65941	2.74513	2.66576	0.0763976	2.57931	2.75221	T	3377691	118	19	NA	NA	NA	NA	clinical	NA	NA	NA	NA	NA	NA	59	NA	CNRL
Legionella pneumophila	CNR-L_201145805	JAWTWN000000000	NA	LEPN.1221.00470	290.179	NA	NA	469.768	339.303	3	2.46267	NA	NA	2.67188	2.53059	2.55505	0.106732	2.43427	2.67582	T	3468709	119	19	NA	NA	NA	NA	clinical	NA	NA	NA	NA	NA	NA	23	NA	CNRL
Legionella pneumophila	CNR-L_210352433	JAWTOE000000000	NA	LEPN.1221.00471	337.925	NA	NA	169.106	177.423	3	2.52882	NA	NA	2.22816	2.24901	2.33533	0.167892	2.14534	2.52531	NT	3470432	119	19	NA	NA	NA	NA	clinical	NA	NA	NA	NA	NA	NA	1	NA	CNRL
Legionella pneumophila	CNR-L_201458781	JAWTTY000000000	NA	LEPN.1221.00472	82720.5	NA	NA	38052.2	35638.9	3	4.91761	NA	NA	4.58038	4.55192	4.68331	0.203414	4.45313	4.91349	T	3468771	121	19	NA	NA	NA	NA	clinical	NA	NA	NA	NA	NA	NA	1	NA	CNRL
Legionella pneumophila	CNR-L_190536885	JAWTIG000000000	NA	LEPN.1221.00473	1007.73	1877.22	1337.75	963.751	1105.91	4	3.00335	3.27352	3.12637	2.98397	3.04372	3.07614	0.13392	2.9449	3.20738	T	3533693	121	19	NA	NA	NA	NA	clinical	NA	NA	NA	NA	NA	NA	62	NA	CNRL
Legionella pneumophila	CNR-L_201527204	JAWTTL000000000	NA	LEPN.1221.00474	330.769	NA	NA	286.055	276.334	3	2.51953	NA	NA	2.45645	2.44143	2.47247	0.0414372	2.42558	2.51936	NT	3660044	122	19	NA	NA	NA	NA	clinical	NA	NA	NA	NA	NA	NA	20	NA	CNRL
Legionella pneumophila	CNR-L_210930332	JAWTMH000000000	NA	LEPN.1221.00475	44746.4	NA	NA	18597	4530.87	3	4.65076	NA	NA	4.26944	3.65618	4.19213	0.501776	3.62433	4.75993	T	3458143	125	19	NA	NA	NA	NA	clinical	NA	NA	NA	NA	NA	NA	62	NA	CNRL
Legionella pneumophila	CNR-L_210028689	JAWTQB000000000	NA	LEPN.1221.00476	41495.1	NA	NA	1607.07	1194.08	3	4.618	NA	NA	3.20603	3.07703	3.63369	0.854873	2.66632	4.60105	T	3535500	127	19	NA	NA	NA	NA	clinical	NA	NA	NA	NA	NA	NA	62	NA	CNRL
Legionella pneumophila	CNR-L_200832950	JAWTYK000000000	NA	LEPN.1221.00477	1399.56	NA	NA	2091.04	721.43	3	3.14599	NA	NA	3.32036	2.85819	3.10818	0.233393	2.84408	3.37229	T	3534646	130	19	NA	NA	NA	NA	clinical	NA	NA	NA	NA	NA	NA	266	NA	CNRL
Legionella pneumophila	CNR-L_201365743	JAWTUW000000000	NA	LEPN.1221.00478	20289.4	NA	NA	12184.8	6056.51	3	4.30727	NA	NA	4.08582	3.78222	4.05844	0.263593	3.76016	4.35671	T	3479956	144	19	NA	NA	NA	NA	clinical	NA	NA	NA	NA	NA	NA	62	NA	CNRL
Legionella pneumophila	CNR-L_211007636	JAWTLT000000000	NA	LEPN.1221.00479	193.146	NA	NA	200.962	277.276	3	2.28589	NA	NA	2.30311	2.44291	2.34397	0.0861176	2.24652	2.44142	NT	3539031	144	19	NA	NA	NA	NA	clinical	NA	NA	NA	NA	NA	NA	146	NA	CNRL
Legionella pneumophila	CNR-L_202174571	JAWTQE000000000	NA	LEPN.1221.00480	42155.2	NA	NA	1574.3	4261.74	3	4.62485	NA	NA	3.19709	3.62959	3.81718	0.732134	2.9887	4.64565	T	3541847	150	19	NA	NA	NA	NA	clinical	NA	NA	NA	NA	NA	NA	62	NA	CNRL
Legionella pneumophila	CNR-L_191099730	JAWTGH000000000	NA	LEPN.1221.00481	3466.99	8372.45	587.796	6446.07	1939.27	4	3.53995	3.92285	2.76923	3.80929	3.28764	3.63993	0.284508	3.36112	3.91875	T	3535763	151	19	NA	NA	NA	NA	clinical	NA	NA	NA	NA	NA	NA	62	NA	CNRL
Legionella pneumophila	CNR-L_190482583	JAWTIL000000000	NA	LEPN.1221.00482	5820.37	2622.86	2274.42	1947.15	588.371	4	3.76495	3.41877	3.35687	3.2894	2.76965	3.31069	0.4128	2.90616	3.71523	T	3473202	151	19	NA	NA	NA	NA	clinical	NA	NA	NA	NA	NA	NA	62	NA	CNRL
Legionella pneumophila	CNR-L_210201909	JAWTPJ000000000	NA	LEPN.1221.00483	69583.5	NA	NA	1705.55	361.87	3	4.84251	NA	NA	3.23186	2.55855	3.54431	1.1736	2.21628	4.87233	T	3520842	152	19	NA	NA	NA	NA	clinical	NA	NA	NA	NA	NA	NA	16	NA	CNRL
Legionella pneumophila	CNR-L_190437858	JAWTIQ000000000	NA	LEPN.1221.00484	115.9	197.477	146.923	524.951	189.768	4	2.06408	2.29552	2.16709	2.72012	2.27822	2.33949	0.274721	2.07026	2.60871	NT	3532970	154	19	NA	NA	NA	NA	clinical	NA	NA	NA	NA	NA	NA	444	NA	CNRL
Legionella pneumophila	CNR-L_191413108	JAWTEH000000000	NA	LEPN.1221.00485	1587.12	NA	NA	620.745	948.746	3	3.20061	NA	NA	2.79291	2.97715	2.99022	0.204163	2.7592	3.22125	T	3513349	158	19	NA	NA	NA	NA	clinical	NA	NA	NA	NA	NA	NA	146	NA	CNRL
Legionella pneumophila	CNR-L_201444939	JAWTUD000000000	NA	LEPN.1221.00486	6689.13	NA	NA	16.5079	NA	2	3.82537	NA	NA	1.21769	NA	2.52153	1.84391	-0.033945	5.07701	T	3524486	163	19	NA	NA	NA	NA	clinical	NA	NA	NA	NA	NA	NA	444	NA	CNRL
Legionella pneumophila	CNR-L_190034007	JAWTKH000000000	NA	LEPN.1221.00487	116.084	218.6	220.399	435.104	198.338	4	2.06477	2.33965	2.34321	2.63859	2.29741	2.33511	0.235674	2.10415	2.56606	NT	3525391	164	19	NA	NA	NA	NA	clinical	NA	NA	NA	NA	NA	NA	444	NA	CNRL
Legionella pneumophila	CNR-L_201527319	JAWTTK000000000	NA	LEPN.1221.00488	7607.31	NA	NA	2053.62	488.645	3	3.88123	NA	NA	3.31252	2.68899	3.29425	0.596329	2.61945	3.96905	T	3386084	166	19	NA	NA	NA	NA	clinical	NA	NA	NA	NA	NA	NA	120	NA	CNRL
Legionella pneumophila	CNR-L_191921018	JAWSYV000000000	NA	LEPN.1221.00489	229.289	187.365	266.416	242.157	187.133	4	2.36038	2.27269	2.42556	2.3841	2.27215	2.32233	0.0584387	2.26506	2.3796	NT	3461114	170	19	NA	NA	NA	NA	clinical	NA	NA	NA	NA	NA	NA	701	NA	CNRL
Legionella pneumophila	CNR-L_210880063	JAWTMP000000000	NA	LEPN.1221.00490	2249.78	NA	NA	744.016	321.224	3	3.35214	NA	NA	2.87158	2.50681	2.91018	0.423986	2.4304	3.38995	T	3514793	172	19	NA	NA	NA	NA	clinical	NA	NA	NA	NA	NA	NA	146	NA	CNRL
Legionella pneumophila	CNR-L_211091191	JAWTLC000000000	NA	LEPN.1221.00491	276.766	NA	NA	531.108	345.431	3	2.44211	NA	NA	2.72518	2.53836	2.56855	0.14393	2.40568	2.73142	T	3534987	172	19	NA	NA	NA	NA	clinical	NA	NA	NA	NA	NA	NA	444	NA	CNRL
Legionella pneumophila	CNR-L_200013912	JAWSWM000000000	NA	LEPN.1221.00492	1468.84	NA	NA	926.66	219.755	3	3.16698	NA	NA	2.96692	2.34194	2.82528	0.430369	2.33828	3.31228	T	3462188	184	19	NA	NA	NA	NA	clinical	NA	NA	NA	NA	NA	NA	146	NA	CNRL
Legionella pneumophila	CNR-L_192080607	JAWSXL000000000	NA	LEPN.1221.00493	392.65	NA	214.748	205.535	688.206	3	2.59401	NA	2.33193	2.31289	2.83772	2.58154	0.262639	2.28434	2.87873	T	3575219	48	20	NA	NA	NA	NA	clinical	NA	NA	NA	NA	NA	NA	259	NA	CNRL
Legionella pneumophila	CNR-L_210329447	JAWTOL000000000	NA	LEPN.1221.00494	114.059	NA	NA	234.886	232.675	3	2.05713	NA	NA	2.37086	2.36675	2.26491	0.179957	2.06127	2.46855	NT	3516515	87	20	NA	NA	NA	NA	clinical	NA	NA	NA	NA	NA	NA	87	NA	CNRL
Legionella pneumophila	CNR-L_191636959	JAWTBZ000000000	NA	LEPN.1221.00495	175.64	128.877	163.951	234.353	152.204	4	2.24462	2.11018	2.21472	2.36987	2.18242	2.22677	0.110087	2.11889	2.33466	NT	3479556	90	20	NA	NA	NA	NA	clinical	NA	NA	NA	NA	NA	NA	23	NA	CNRL
Legionella pneumophila	CNR-L_190245322	JAWTJN000000000	NA	LEPN.1221.00496	130.887	166.163	113.979	351.81	176.465	4	2.1169	2.22053	2.05682	2.54631	2.24666	2.2826	0.18452	2.10177	2.46343	NT	3550371	93	20	NA	NA	NA	NA	clinical	NA	NA	NA	NA	NA	NA	23	NA	CNRL
Legionella pneumophila	CNR-L_191099767	JAWTGG000000000	NA	LEPN.1221.00497	272.277	115.896	168.184	312.885	159.65	4	2.43501	2.06407	2.22578	2.49538	2.20317	2.29941	0.201198	2.10224	2.49658	NT	3478829	95	20	NA	NA	NA	NA	clinical	NA	NA	NA	NA	NA	NA	16	NA	CNRL
Legionella pneumophila	CNR-L_210351040	JAWTOF000000000	NA	LEPN.1221.00498	9838.01	NA	NA	714.182	396.731	3	3.99291	NA	NA	2.85381	2.5985	3.1484	0.742419	2.30829	3.98851	T	3444046	95	20	NA	NA	NA	NA	clinical	NA	NA	NA	NA	NA	NA	23	NA	CNRL
Legionella pneumophila	CNR-L_191998081	JAWSYB000000000	NA	LEPN.1221.00499	39727.2	546.516	1328.58	38005.4	28980.2	4	4.59909	2.7376	3.12339	4.57985	4.4621	4.09466	0.906728	3.20608	4.98324	T	3941046	96	20	NA	NA	NA	NA	clinical	NA	NA	NA	NA	NA	NA	62	NA	CNRL
Legionella pneumophila	CNR-L_191190044	JAWTFO000000000	NA	LEPN.1221.00500	237.073	198.116	156.157	201.588	317.669	4	2.37488	2.29692	2.19356	2.30446	2.50197	2.36956	0.095002	2.27646	2.46266	NT	3553201	97	20	NA	NA	NA	NA	clinical	NA	NA	NA	NA	NA	NA	23	NA	CNRL
Legionella pneumophila	CNR-L_201770467	JAWTRR000000000	NA	LEPN.1221.00501	153.776	NA	NA	482.969	317.147	3	2.18689	NA	NA	2.68392	2.50126	2.45736	0.251407	2.17287	2.74184	NT	3396843	98	20	NA	NA	NA	NA	clinical	NA	NA	NA	NA	NA	NA	679	NA	CNRL
Legionella pneumophila	CNR-L_190790094	JAWTHR000000000	NA	LEPN.1221.00502	954.259	632.387	198.634	246.679	232.343	4	2.97967	2.80098	2.29805	2.39213	2.36613	2.63473	0.304204	2.33661	2.93284	T	3448459	100	20	NA	NA	NA	NA	clinical	NA	NA	NA	NA	NA	NA	1303	NA	CNRL
Legionella pneumophila	CNR-L_200434458	JAWTZN000000000	NA	LEPN.1221.00503	317.726	NA	NA	243.902	212.223	3	2.50205	NA	NA	2.38722	2.32679	2.40535	0.0890265	2.30461	2.50609	NT	3461488	100	20	NA	NA	NA	NA	clinical	NA	NA	NA	NA	NA	NA	23	NA	CNRL
Legionella pneumophila	CNR-L_190491689	JAWTIK000000000	NA	LEPN.1221.00504	124.271	163.371	75.9272	199.856	226.696	4	2.09437	2.21317	1.8804	2.30072	2.35544	2.24093	0.113927	2.12928	2.35257	NT	3401521	101	20	NA	NA	NA	NA	clinical	NA	NA	NA	NA	NA	NA	9	NA	CNRL
Legionella pneumophila	CNR-L_191603370	JAWTCE000000000	NA	LEPN.1221.00505	914.116	782.551	127.149	6970.87	2941.74	4	2.961	2.89351	2.10431	3.84329	3.4686	3.2916	0.4485	2.85208	3.73112	T	3641294	102	20	NA	NA	NA	NA	clinical	NA	NA	NA	NA	NA	NA	23	NA	CNRL
Legionella pneumophila	CNR-L_191848439	JAWSZO000000000	NA	LEPN.1221.00506	227.158	NA	2222.55	278.108	634.302	3	2.35633	NA	3.34685	2.44421	2.8023	2.53428	0.236232	2.26696	2.8016	T	3466353	104	20	NA	NA	NA	NA	clinical	NA	NA	NA	NA	NA	NA	23	NA	CNRL
Legionella pneumophila	CNR-L_191771327	JAWTAU000000000	NA	LEPN.1221.00507	190.529	181.792	250.573	269.139	194.971	4	2.27996	2.25957	2.39893	2.42998	2.28997	2.31487	0.0777726	2.23865	2.39109	NT	3585339	104	20	NA	NA	NA	NA	clinical	NA	NA	NA	NA	NA	NA	23	NA	CNRL
Legionella pneumophila	CNR-L_192131740	JAWSXE000000000	NA	LEPN.1221.00508	40354.7	NA	NA	NA	1160.15	2	4.60589	NA	NA	NA	3.06451	3.8352	1.08992	2.32468	5.34573	T	3441712	104	20	NA	NA	NA	NA	clinical	NA	NA	NA	NA	NA	NA	23	NA	CNRL
Legionella pneumophila	CNR-L_190818628	JAWTHO000000000	NA	LEPN.1221.00509	39345.5	14757.4	2256.38	2895.84	1561.22	4	4.5949	4.16901	3.35341	3.46177	3.19347	3.85479	0.64247	3.22518	4.4844	T	3595108	106	20	NA	NA	NA	NA	clinical	NA	NA	NA	NA	NA	NA	1	NA	CNRL
Legionella pneumophila	CNR-L_190158180	JAWTJW000000000	NA	LEPN.1221.00510	536.142	819.672	420.168	487.773	180.912	4	2.72928	2.91364	2.62342	2.68822	2.25747	2.64715	0.27767	2.37504	2.91926	T	3479916	106	20	NA	NA	NA	NA	clinical	NA	NA	NA	NA	NA	NA	23	NA	CNRL
Legionella pneumophila	CNR-L_210259066	JAWTOV000000000	NA	LEPN.1221.00511	597.913	NA	NA	411.905	571.589	3	2.77664	NA	NA	2.6148	2.75708	2.71617	0.0883371	2.61621	2.81613	T	3376605	107	20	NA	NA	NA	NA	clinical	NA	NA	NA	NA	NA	NA	59	NA	CNRL
Legionella pneumophila	CNR-L_211109771	JAWTLA000000000	NA	LEPN.1221.00512	45069.8	NA	NA	4731.74	15555.8	3	4.65389	NA	NA	3.67502	4.19189	4.1736	0.489689	3.61947	4.72772	T	3553094	108	20	NA	NA	NA	NA	clinical	NA	NA	NA	NA	NA	NA	1	NA	CNRL
Legionella pneumophila	CNR-L_210179482	JAWTPL000000000	NA	LEPN.1221.00513	502.465	NA	NA	573.056	418.877	3	2.70111	NA	NA	2.7582	2.62209	2.6938	0.0683491	2.61645	2.77114	T	3488291	109	20	NA	NA	NA	NA	clinical	NA	NA	NA	NA	NA	NA	23	NA	CNRL
Legionella pneumophila	CNR-L_210882835	JAWTMN000000000	NA	LEPN.1221.00514	330939	NA	NA	58415.7	25677.1	3	5.51975	NA	NA	4.76653	4.40955	4.89861	0.566763	4.25727	5.53995	T	3630102	110	20	NA	NA	NA	NA	clinical	NA	NA	NA	NA	NA	NA	1	NA	CNRL
Legionella pneumophila	CNR-L_210562395	JAWTNP000000000	NA	LEPN.1221.00515	69758.6	NA	NA	7467.59	4582.93	3	4.8436	NA	NA	3.87318	3.66114	4.12597	0.630459	3.41256	4.83939	T	3468250	111	20	NA	NA	NA	NA	clinical	NA	NA	NA	NA	NA	NA	1	NA	CNRL
Legionella pneumophila	CNR-L_191448106	JAWTDY000000000	NA	LEPN.1221.00516	193765	20893.3	10546	5716.67	1530.94	4	5.28728	4.32001	4.02309	3.75714	3.18496	4.13735	0.895786	3.25949	5.0152	T	3595176	111	20	NA	NA	NA	NA	clinical	NA	NA	NA	NA	NA	NA	1	NA	CNRL
Legionella pneumophila	CNR-L_201590135	JAWTSW000000000	NA	LEPN.1221.00517	346945	NA	NA	33377.1	2826.32	3	5.54026	NA	NA	4.52345	3.45122	4.50498	1.04464	3.32287	5.68708	T	3596332	112	20	NA	NA	NA	NA	clinical	NA	NA	NA	NA	NA	NA	1	NA	CNRL
Legionella pneumophila	CNR-L_201775902	JAWTRQ000000000	NA	LEPN.1221.00518	56987.5	NA	NA	4275.9	3200.39	3	4.75578	NA	NA	3.63103	3.5052	3.964	0.688578	3.18482	4.74319	T	3599655	112	20	NA	NA	NA	NA	clinical	NA	NA	NA	NA	NA	NA	1	NA	CNRL
Legionella pneumophila	CNR-L_191226619	JAWTFG000000000	NA	LEPN.1221.00519	74550.5	40769.6	10756.7	6317.16	660.558	4	4.87245	4.61034	4.03168	3.80052	2.81991	4.0258	0.924377	3.11993	4.93168	T	3468277	112	20	NA	NA	NA	NA	clinical	NA	NA	NA	NA	NA	NA	1	NA	CNRL
Legionella pneumophila	CNR-L_191877883	JAWSZC000000000	NA	LEPN.1221.00520	222.148	NA	254.777	375.794	459.899	3	2.34664	NA	2.40616	2.57495	2.66266	2.52808	0.163139	2.34348	2.71269	T	3633307	113	20	NA	NA	NA	NA	clinical	NA	NA	NA	NA	NA	NA	23	NA	CNRL
Legionella pneumophila	CNR-L_200780418	JAWTYP000000000	NA	LEPN.1221.00521	395.244	NA	NA	16759.5	1606.1	3	2.59687	NA	NA	4.22426	3.20577	3.3423	0.822244	2.41186	4.27274	T	3597588	113	20	NA	NA	NA	NA	clinical	NA	NA	NA	NA	NA	NA	1	NA	CNRL
Legionella pneumophila	CNR-L_192134373	JAWSXD000000000	NA	LEPN.1221.00522	364.238	183.499	153.9	179.83	241.773	4	2.56139	2.26363	2.18724	2.25486	2.38341	2.36582	0.142956	2.22573	2.50592	NT	3502572	113	20	NA	NA	NA	NA	clinical	NA	NA	NA	NA	NA	NA	23	NA	CNRL
Legionella pneumophila	CNR-L_210473007	JAWTNV000000000	NA	LEPN.1221.00523	78789.2	NA	NA	6290.69	898.395	3	4.89647	NA	NA	3.7987	2.95347	3.88288	0.974231	2.78045	4.9853	T	3469923	115	20	NA	NA	NA	NA	clinical	NA	NA	NA	NA	NA	NA	1	NA	CNRL
Legionella pneumophila	CNR-L_210269372	JAWTOS000000000	NA	LEPN.1221.00524	30235.4	NA	NA	1465.85	925.3	3	4.48052	NA	NA	3.16609	2.96628	3.53763	0.822652	2.60673	4.46853	T	3469119	117	20	NA	NA	NA	NA	clinical	NA	NA	NA	NA	NA	NA	1	NA	CNRL
Legionella pneumophila	CNR-L_201470525	JAWTTW000000000	NA	LEPN.1221.00525	11593	NA	NA	4633.33	508.23	3	4.06419	NA	NA	3.66589	2.70606	3.47872	0.698147	2.6887	4.26873	T	3437182	117	20	NA	NA	NA	NA	clinical	NA	NA	NA	NA	NA	NA	23	NA	CNRL
Legionella pneumophila	CNR-L_191483808	JAWTDQ000000000	NA	LEPN.1221.00526	1589.97	818.154	212.651	387.386	297.657	4	3.20139	2.91283	2.32767	2.58814	2.47372	2.79402	0.329163	2.47145	3.1166	T	3453352	118	20	NA	NA	NA	NA	clinical	NA	NA	NA	NA	NA	NA	23	NA	CNRL
Legionella pneumophila	CNR-L_210448273	JAWTNW000000000	NA	LEPN.1221.00527	214.547	NA	NA	519.939	257	3	2.33152	NA	NA	2.71595	2.40993	2.4858	0.203135	2.25594	2.71567	T	3428310	121	20	NA	NA	NA	NA	clinical	NA	NA	NA	NA	NA	NA	96	NA	CNRL
Legionella pneumophila	CNR-L_210977475	JAWTLW000000000	NA	LEPN.1221.00528	8705.16	NA	NA	2828.46	377.824	3	3.93978	NA	NA	3.45155	2.57729	3.32287	0.690298	2.54174	4.104	T	3368011	122	20	NA	NA	NA	NA	clinical	NA	NA	NA	NA	NA	NA	96	NA	CNRL
Legionella pneumophila	CNR-L_201966784	JAWTQY000000000	NA	LEPN.1221.00529	3148.58	NA	NA	448.797	218.297	3	3.49812	NA	NA	2.65205	2.33905	2.82974	0.599616	2.15122	3.50825	T	3349835	122	20	NA	NA	NA	NA	clinical	NA	NA	NA	NA	NA	NA	22	NA	CNRL
Legionella pneumophila	CNR-L_201762665	JAWTRU000000000	NA	LEPN.1221.00530	5537.6	NA	NA	4050.82	768.556	3	3.74332	NA	NA	3.60754	2.88568	3.41218	0.460993	2.89053	3.93383	T	3533118	122	20	NA	NA	NA	NA	clinical	NA	NA	NA	NA	NA	NA	62	NA	CNRL
Legionella pneumophila	CNR-L_210953526	JAWTMC000000000	NA	LEPN.1221.00531	205.684	NA	NA	191.966	218.769	3	2.3132	NA	NA	2.28322	2.33999	2.31214	0.0283959	2.28001	2.34427	NT	3605930	123	20	NA	NA	NA	NA	clinical	NA	NA	NA	NA	NA	NA	20	NA	CNRL
Legionella pneumophila	CNR-L_191705920	JAWTBI000000000	NA	LEPN.1221.00532	156.012	122.268	146.729	175.468	145.553	4	2.19316	2.08731	2.16652	2.2442	2.16302	2.17192	0.0656069	2.10763	2.23622	NT	3496682	125	20	NA	NA	NA	NA	clinical	NA	NA	NA	NA	NA	NA	20	NA	CNRL
Legionella pneumophila	CNR-L_210249816	JAWTOW000000000	NA	LEPN.1221.00533	63847.1	NA	NA	9852.62	20672.2	3	4.80514	NA	NA	3.99355	4.31539	4.37136	0.40868	3.9089	4.83382	T	3482358	125	20	NA	NA	NA	NA	clinical	NA	NA	NA	NA	NA	NA	448	NA	CNRL
Legionella pneumophila	CNR-L_211189149	JAWTKR000000000	NA	LEPN.1221.00534	32773.5	NA	NA	50972	6417.75	3	4.51552	NA	NA	4.70733	3.80738	4.34341	0.474018	3.80702	4.8798	T	3500888	126	20	NA	NA	NA	NA	clinical	NA	NA	NA	NA	NA	NA	448	NA	CNRL
Legionella pneumophila	CNR-L_200768680	JAWTYR000000000	NA	LEPN.1221.00535	959.242	NA	NA	7211.55	423.509	3	2.98193	NA	NA	3.85803	2.62686	3.15561	0.633692	2.43853	3.87268	T	3588383	128	20	NA	NA	NA	NA	clinical	NA	NA	NA	NA	NA	NA	1	NA	CNRL
Legionella pneumophila	CNR-L_192052823	JAWSXO000000000	NA	LEPN.1221.00536	3826.5	3533.83	1608.25	1828.93	2565.93	4	3.5828	3.54825	3.20635	3.2622	3.40924	3.45062	0.146308	3.30724	3.594	T	3507757	129	20	NA	NA	NA	NA	clinical	NA	NA	NA	NA	NA	NA	62	NA	CNRL
Legionella pneumophila	CNR-L_211023066	JAWTLO000000000	NA	LEPN.1221.00537	6385.57	NA	NA	2489.89	456.051	3	3.8052	NA	NA	3.39618	2.65901	3.2868	0.58087	2.62949	3.9441	T	3397718	130	20	NA	NA	NA	NA	clinical	NA	NA	NA	NA	NA	NA	96	NA	CNRL
Legionella pneumophila	CNR-L_191477635	JAWTDT000000000	NA	LEPN.1221.00538	2932.05	2636.83	392.504	2768	3556.93	4	3.46717	3.42108	2.59384	3.44217	3.55107	3.47037	0.0570036	3.41451	3.52624	T	3533154	135	20	NA	NA	NA	NA	clinical	NA	NA	NA	NA	NA	NA	62	NA	CNRL
Legionella pneumophila	CNR-L_201854523	JAWTRG000000000	NA	LEPN.1221.00539	11684.3	NA	NA	1970.41	2398.87	3	4.0676	NA	NA	3.29456	3.38001	3.58072	0.423809	3.10114	4.0603	T	3627747	135	20	NA	NA	NA	NA	clinical	NA	NA	NA	NA	NA	NA	62	NA	CNRL
Legionella pneumophila	CNR-L_191316750	JAWTER000000000	NA	LEPN.1221.00540	205.457	100.579	84.1705	168.3	161.028	4	2.31272	2.00251	1.92516	2.22609	2.2069	2.18705	0.13136	2.05832	2.31578	NT	3395313	143	20	NA	NA	NA	NA	clinical	NA	NA	NA	NA	NA	NA	20	NA	CNRL
Legionella pneumophila	CNR-L_210726490	JAWTNE000000000	NA	LEPN.1221.00541	183.547	NA	NA	373.46	281.156	3	2.26375	NA	NA	2.57224	2.44895	2.42831	0.15528	2.2526	2.60403	NT	3213115	147	20	NA	NA	NA	NA	clinical	NA	NA	NA	NA	NA	NA	2474	NA	CNRL
Legionella pneumophila	CNR-L_191795002	JAWTAG000000000	NA	LEPN.1221.00542	482.732	327.397	206.814	362.319	719.089	4	2.68371	2.51507	2.31558	2.55909	2.85678	2.65366	0.153091	2.50364	2.80369	T	3503175	153	20	NA	NA	NA	NA	clinical	NA	NA	NA	NA	NA	NA	146	NA	CNRL
Legionella pneumophila	CNR-L_201050496	JAWTXD000000000	NA	LEPN.1221.00543	214.618	NA	NA	401.582	279.379	3	2.33167	NA	NA	2.60377	2.44619	2.46054	0.13662	2.30595	2.61514	NT	3581384	155	20	NA	NA	NA	NA	clinical	NA	NA	NA	NA	NA	NA	146	NA	CNRL
Legionella pneumophila	CNR-L_201458826	JAWTTX000000000	NA	LEPN.1221.00544	195.511	NA	NA	415.195	268.163	3	2.29117	NA	NA	2.61825	2.4284	2.44594	0.164244	2.26008	2.6318	NT	3572399	155	20	NA	NA	NA	NA	clinical	NA	NA	NA	NA	NA	NA	146	NA	CNRL
Legionella pneumophila	CNR-L_191787999	JAWTAK000000000	NA	LEPN.1221.00545	10342.6	6813.25	175.829	2611.2	4023.44	4	4.01463	3.83335	2.24509	3.41684	3.6046	3.71736	0.261312	3.46127	3.97344	T	3579445	159	20	NA	NA	NA	NA	clinical	NA	NA	NA	NA	NA	NA	2106	NA	CNRL
Legionella pneumophila	CNR-L_190247214	JAWTJK000000000	NA	LEPN.1221.00546	4041.01	3835.57	1308.9	3942.44	5993.21	4	3.60649	3.58383	3.11691	3.59577	3.77766	3.64094	0.0916175	3.55115	3.73072	T	3528407	168	20	NA	NA	NA	NA	clinical	NA	NA	NA	NA	NA	NA	18	NA	CNRL
Legionella pneumophila	CNR-L_191593760	JAWTCI000000000	NA	LEPN.1221.00547	91.2871	160.685	144.544	203.663	163.026	4	1.96041	2.20598	2.16	2.30891	2.21226	2.17189	0.14865	2.02621	2.31756	NT	3508143	168	20	NA	NA	NA	NA	clinical	NA	NA	NA	NA	NA	NA	16	NA	CNRL
Legionella pneumophila	CNR-L_191868562	JAWSZJ000000000	NA	LEPN.1221.00548	10156.5	7666.07	1561.21	1797.87	5069.02	4	4.00674	3.88457	3.19346	3.25476	3.70492	3.71275	0.329532	3.38981	4.03568	T	3474172	168	20	NA	NA	NA	NA	clinical	NA	NA	NA	NA	NA	NA	62	NA	CNRL
Legionella pneumophila	CNR-L_191877611	JAWSZE000000000	NA	LEPN.1221.00549	4554.53	8094.19	3333.64	25669	4581.36	4	3.65844	3.90817	3.52292	4.40941	3.66099	3.90926	0.35341	3.56292	4.25559	T	3475973	170	20	NA	NA	NA	NA	clinical	NA	NA	NA	NA	NA	NA	62	NA	CNRL
Legionella pneumophila	CNR-L_191213726	JAWTFJ000000000	NA	LEPN.1221.00550	24752	35888.7	6581.72	4241.47	555.495	4	4.39361	4.55496	3.81834	3.62752	2.74468	3.83019	0.829084	3.0177	4.64268	T	3487809	171	20	NA	NA	NA	NA	clinical	NA	NA	NA	NA	NA	NA	1	NA	CNRL
Legionella pneumophila	CNR-L_191875024	JAWSZH000000000	NA	LEPN.1221.00551	223.43	151.789	172.284	258.049	202.559	4	2.34914	2.18124	2.23624	2.4117	2.30655	2.31216	0.0973784	2.21673	2.40759	NT	3552476	171	20	NA	NA	NA	NA	clinical	NA	NA	NA	NA	NA	NA	435	NA	CNRL
Legionella pneumophila	CNR-L_191459942	JAWTDW000000000	NA	LEPN.1221.00552	530.125	201.82	141.93	195.057	174.368	4	2.72438	2.30496	2.15207	2.29016	2.24147	2.39024	0.224403	2.17033	2.61015	NT	3583965	185	20	NA	NA	NA	NA	clinical	NA	NA	NA	NA	NA	NA	16	NA	CNRL
Legionella pneumophila	CNR-L_200462301	JAWTZL000000000	NA	LEPN.1221.00553	6060.61	NA	NA	27876.4	10501.9	3	3.78252	NA	NA	4.44524	4.02127	4.08301	0.335647	3.70319	4.46282	T	3477595	186	20	NA	NA	NA	NA	clinical	NA	NA	NA	NA	NA	NA	62	NA	CNRL
Legionella pneumophila	CNR-L_202036810	JAWTQT000000000	NA	LEPN.1221.00554	13112.5	NA	NA	10214.3	5969.29	3	4.11769	NA	NA	4.00921	3.77592	3.96761	0.174639	3.76999	4.16522	T	3562511	191	20	NA	NA	NA	NA	clinical	NA	NA	NA	NA	NA	NA	62	NA	CNRL
Legionella pneumophila	CNR-L_190052951	JAWTKE000000000	NA	LEPN.1221.00555	61.5446	295.33	258.419	224.463	139.776	4	1.78919	2.47031	2.41232	2.35115	2.14543	2.18902	0.298424	1.89657	2.48147	NT	3536509	55	21	NA	NA	NA	NA	clinical	NA	NA	NA	NA	NA	NA	259	NA	CNRL
Legionella pneumophila	CNR-L_191547736	JAWTCW000000000	NA	LEPN.1221.00556	1492.62	99.1885	92.3471	118.402	163.499	4	3.17395	1.99646	1.96542	2.07336	2.21352	2.36432	0.547181	1.82809	2.90055	NT	3383539	86	21	NA	NA	NA	NA	clinical	NA	NA	NA	NA	NA	NA	93	NA	CNRL
Legionella pneumophila	CNR-L_211160442	JAWTKW000000000	NA	LEPN.1221.00557	339.567	NA	NA	237.815	376.016	3	2.53093	NA	NA	2.37624	2.57521	2.49412	0.104464	2.37591	2.61233	T	3431204	89	21	NA	NA	NA	NA	clinical	NA	NA	NA	NA	NA	NA	3073	NA	CNRL
Legionella pneumophila	CNR-L_191986676	JAWSYJ000000000	NA	LEPN.1221.00558	280.856	475.944	230.145	759.042	1924.32	4	2.44848	2.67756	2.362	2.88027	3.28428	2.82265	0.354717	2.47503	3.17026	T	3508801	92	21	NA	NA	NA	NA	clinical	NA	NA	NA	NA	NA	NA	23	NA	CNRL
Legionella pneumophila	CNR-L_192052523	JAWSXP000000000	NA	LEPN.1221.00559	5093.93	2241.71	1525.81	10444	9711	4	3.70705	3.35058	3.1835	4.01887	3.98726	3.76594	0.310348	3.4618	4.07008	T	3744007	94	21	NA	NA	NA	NA	clinical	NA	NA	NA	NA	NA	NA	62	NA	CNRL
Legionella pneumophila	CNR-L_210331433	JAWTOJ000000000	NA	LEPN.1221.00560	412.785	NA	NA	363.686	571.733	3	2.61572	NA	NA	2.56073	2.75719	2.64455	0.101356	2.52986	2.75924	T	3543250	100	21	NA	NA	NA	NA	clinical	NA	NA	NA	NA	NA	NA	23	NA	CNRL
Legionella pneumophila	CNR-L_210935845	JAWTMG000000000	NA	LEPN.1221.00561	178.387	NA	NA	179.487	232.527	3	2.25136	NA	NA	2.25403	2.36647	2.29062	0.0657015	2.21628	2.36497	NT	3476295	103	21	NA	NA	NA	NA	clinical	NA	NA	NA	NA	NA	NA	23	NA	CNRL
Legionella pneumophila	CNR-L_192187580	JAWSWU000000000	NA	LEPN.1221.00562	18994.1	515.663	337.907	7017.99	18521.2	4	4.27862	2.71237	2.5288	3.84621	4.26767	3.77622	0.73725	3.05373	4.49871	T	3600727	104	21	NA	NA	NA	NA	clinical	NA	NA	NA	NA	NA	NA	62	NA	CNRL
Legionella pneumophila	CNR-L_190215691	JAWTJR000000000	NA	LEPN.1221.00563	88706	35037.7	6160.37	NA	2404.53	3	4.94795	4.54454	3.78961	NA	3.38103	4.29117	0.813607	3.37051	5.21184	T	3597076	107	21	NA	NA	NA	NA	clinical	NA	NA	NA	NA	NA	NA	1	NA	CNRL
Legionella pneumophila	CNR-L_190426967	JAWTIS000000000	NA	LEPN.1221.00564	36621.5	14603.6	8171.42	2133.96	193.795	4	4.56374	4.16446	3.9123	3.32919	2.28734	3.58618	1.00715	2.59919	4.57317	T	3481356	108	21	NA	NA	NA	NA	clinical	NA	NA	NA	NA	NA	NA	1	NA	CNRL
Legionella pneumophila	CNR-L_190042434	JAWTKG000000000	NA	LEPN.1221.00565	289.421	NA	NA	NA	NA	1	2.46153	NA	NA	NA	NA	2.46153	0	2.46153	2.46153	NT	3521767	108	21	NA	NA	NA	NA	clinical	NA	NA	NA	NA	NA	NA	62	NA	CNRL
Legionella pneumophila	CNR-L_191477686	JAWTDR000000000	NA	LEPN.1221.00566	627.861	355.143	259.021	210.458	439.52	4	2.79786	2.5504	2.41333	2.32316	2.64298	2.5786	0.198548	2.38403	2.77318	T	3440277	110	21	NA	NA	NA	NA	clinical	NA	NA	NA	NA	NA	NA	23	NA	CNRL
Legionella pneumophila	CNR-L_191780016	JAWTAP000000000	NA	LEPN.1221.00567	243.677	153.61	120.185	135.145	198.195	4	2.38682	2.18642	2.07985	2.1308	2.29709	2.25028	0.11429	2.13828	2.36228	NT	3469225	111	21	NA	NA	NA	NA	clinical	NA	NA	NA	NA	NA	NA	23	NA	CNRL
Legionella pneumophila	CNR-L_211061995	JAWTLG000000000	NA	LEPN.1221.00568	48316.1	NA	NA	13348.3	6159.88	3	4.68409	NA	NA	4.12543	3.78957	4.1997	0.451861	3.68838	4.71102	T	3507068	112	21	NA	NA	NA	NA	clinical	NA	NA	NA	NA	NA	NA	62	NA	CNRL
Legionella pneumophila	CNR-L_191996123	JAWSYC000000000	NA	LEPN.1221.00569	3193.12	18969.3	3584.56	6869.16	10457.8	4	3.50421	4.27805	3.55444	3.8369	4.01944	3.90965	0.325292	3.59087	4.22843	T	3598294	113	21	NA	NA	NA	NA	clinical	NA	NA	NA	NA	NA	NA	1	NA	CNRL
Legionella pneumophila	CNR-L_210239143	JAWTOZ000000000	NA	LEPN.1221.00570	84444	NA	NA	11502.6	5407.59	3	4.92657	NA	NA	4.0608	3.733	4.24012	0.616659	3.54232	4.93793	T	3575009	115	21	NA	NA	NA	NA	clinical	NA	NA	NA	NA	NA	NA	1	NA	CNRL
Legionella pneumophila	CNR-L_191061437	JAWTGP000000000	NA	LEPN.1221.00571	117215	NA	509.211	7483.15	65.1891	3	5.06898	NA	2.7069	3.87408	1.81417	3.58575	1.64645	1.72265	5.44885	T	3466759	116	21	NA	NA	NA	NA	clinical	NA	NA	NA	NA	NA	NA	1	NA	CNRL
Legionella pneumophila	CNR-L_191243837	JAWTEZ000000000	NA	LEPN.1221.00572	381.755	NA	NA	4444.34	662.49	3	2.58178	NA	NA	3.64781	2.82118	3.01692	0.559319	2.38401	3.64984	T	3505840	117	21	NA	NA	NA	NA	clinical	NA	NA	NA	NA	NA	NA	62	NA	CNRL
Legionella pneumophila	CNR-L_200644639	JAWTYW000000000	NA	LEPN.1221.00573	1099.17	NA	NA	297.716	238.481	3	3.04106	NA	NA	2.4738	2.37745	2.63077	0.358574	2.22502	3.03653	T	3420940	121	21	NA	NA	NA	NA	clinical	NA	NA	NA	NA	NA	NA	22	NA	CNRL
Legionella pneumophila	CNR-L_190417456	JAWTIT000000000	NA	LEPN.1221.00574	29977.9	28517.5	2722.75	8397.14	552.127	4	4.4768	4.45511	3.43501	3.92413	2.74204	3.89952	0.812876	3.10292	4.69612	T	3513747	123	21	NA	NA	NA	NA	clinical	NA	NA	NA	NA	NA	NA	1	NA	CNRL
Legionella pneumophila	CNR-L_191447705	JAWTEA000000000	NA	LEPN.1221.00575	141.952	159.008	109.219	153.284	355.934	4	2.15214	2.20142	2.0383	2.1855	2.55137	2.27261	0.186973	2.08938	2.45584	NT	3656547	125	21	NA	NA	NA	NA	clinical	NA	NA	NA	NA	NA	NA	20	NA	CNRL
Legionella pneumophila	CNR-L_210409163	JAWTNY000000000	NA	LEPN.1221.00576	203.593	NA	NA	453.619	329.083	3	2.30876	NA	NA	2.65669	2.51731	2.49425	0.175106	2.29611	2.6924	T	3606764	126	21	NA	NA	NA	NA	clinical	NA	NA	NA	NA	NA	NA	20	NA	CNRL
Legionella pneumophila	CNR-L_200400239	JAWTZS000000000	NA	LEPN.1221.00577	205.501	NA	NA	198.325	205.503	3	2.31281	NA	NA	2.29738	2.31282	2.30767	0.0089134	2.29758	2.31776	NT	3458550	127	21	NA	NA	NA	NA	clinical	NA	NA	NA	NA	NA	NA	20	NA	CNRL
Legionella pneumophila	CNR-L_200366173	JAWSVQ000000000	NA	LEPN.1221.00578	610.939	NA	191.335	4120.37	1727.31	3	2.786	NA	2.28179	3.61494	3.23737	3.21277	0.415016	2.74314	3.68239	T	3470233	127	21	NA	NA	NA	NA	clinical	NA	NA	NA	NA	NA	NA	610	NA	CNRL
Legionella pneumophila	CNR-L_200953388	JAWTXW000000000	NA	LEPN.1221.00579	36022.5	NA	NA	16278.6	2073.98	3	4.55657	NA	NA	4.21162	3.3168	4.02833	0.639885	3.30425	4.75242	T	3524549	128	21	NA	NA	NA	NA	clinical	NA	NA	NA	NA	NA	NA	23	NA	CNRL
Legionella pneumophila	CNR-L_191930074	JAWSYS000000000	NA	LEPN.1221.00580	780.652	6808.7	4820.89	4455.58	7680.51	4	2.89246	3.83306	3.68313	3.6489	3.88539	3.56495	0.45966	3.1145	4.01541	T	3467162	129	21	NA	NA	NA	NA	clinical	NA	NA	NA	NA	NA	NA	1	NA	CNRL
Legionella pneumophila	CNR-L_191797999	JAWTAD000000000	NA	LEPN.1221.00581	40421.2	15886.1	1885.24	10441.5	10685.7	4	4.60661	4.20102	3.27537	4.01876	4.0288	4.2138	0.274909	3.94439	4.4832	T	3527356	143	21	NA	NA	NA	NA	clinical	NA	NA	NA	NA	NA	NA	62	NA	CNRL
Legionella pneumophila	CNR-L_210037161	JAWTPY000000000	NA	LEPN.1221.00582	200.64	NA	NA	306.263	346.229	3	2.30242	NA	NA	2.48609	2.53936	2.44263	0.124311	2.30196	2.58329	NT	3478991	160	21	NA	NA	NA	NA	clinical	NA	NA	NA	NA	NA	NA	16	NA	CNRL
Legionella pneumophila	CNR-L_191848107	JAWSZP000000000	NA	LEPN.1221.00583	6797.21	8918.97	2550.89	5842.86	13365.9	4	3.83233	3.95031	3.40669	3.76663	4.126	3.91882	0.157647	3.76433	4.07331	T	3486139	163	21	NA	NA	NA	NA	clinical	NA	NA	NA	NA	NA	NA	62	NA	CNRL
Legionella pneumophila	CNR-L_201505284	JAWTTN000000000	NA	LEPN.1221.00584	10060	NA	NA	908.272	513.046	3	4.0026	NA	NA	2.95822	2.71016	3.22366	0.68589	2.44751	3.9998	T	3526300	164	21	NA	NA	NA	NA	clinical	NA	NA	NA	NA	NA	NA	444	NA	CNRL
Legionella pneumophila	CNR-L_192050383	JAWSXQ000000000	NA	LEPN.1221.00585	193.524	130.71	137.625	168.317	162.685	4	2.28674	2.11631	2.1387	2.22613	2.21135	2.21013	0.0705411	2.141	2.27926	NT	3575913	165	21	NA	NA	NA	NA	clinical	NA	NA	NA	NA	NA	NA	23	NA	CNRL
Legionella pneumophila	CNR-L_210926198	JAWTMI000000000	NA	LEPN.1221.00586	1604.58	NA	NA	8485.62	368.389	3	3.20536	NA	NA	3.92868	2.56631	3.23345	0.681622	2.46214	4.00477	T	3392992	167	21	NA	NA	NA	NA	clinical	NA	NA	NA	NA	NA	NA	39	NA	CNRL
Legionella pneumophila	CNR-L_200644610	JAWTYX000000000	NA	LEPN.1221.00587	23126.2	NA	NA	NA	3957.26	2	4.3641	NA	NA	NA	3.59739	3.98075	0.542146	3.22939	4.73211	T	3551840	169	21	NA	NA	NA	NA	clinical	NA	NA	NA	NA	NA	NA	62	NA	CNRL
Legionella pneumophila	CNR-L_201690682	JAWTSG000000000	NA	LEPN.1221.00588	264.178	NA	NA	345.539	349.517	3	2.4219	NA	NA	2.5385	2.54347	2.50129	0.0687998	2.42343	2.57914	T	3715149	171	21	NA	NA	NA	NA	clinical	NA	NA	NA	NA	NA	NA	435	NA	CNRL
Legionella pneumophila	CNR-L_200968753	JAWTXR000000000	NA	LEPN.1221.00589	216.728	NA	NA	283.203	200.225	3	2.33592	NA	NA	2.4521	2.30152	2.36318	0.0789046	2.27389	2.45246	NT	3538302	173	21	NA	NA	NA	NA	clinical	NA	NA	NA	NA	NA	NA	146	NA	CNRL
Legionella pneumophila	CNR-L_191834141	JAWSZV000000000	NA	LEPN.1221.00590	185.77	174.483	246.483	231.815	206.6	4	2.26898	2.24175	2.39179	2.36514	2.31513	2.29775	0.0541827	2.24465	2.35085	NT	3497313	174	21	NA	NA	NA	NA	clinical	NA	NA	NA	NA	NA	NA	146	NA	CNRL
Legionella pneumophila	CNR-L_191798203	JAWTAC000000000	NA	LEPN.1221.00591	671.815	399.553	168.246	473.327	881.119	4	2.82725	2.60157	2.22595	2.67516	2.94503	2.76225	0.153879	2.61146	2.91305	T	3508160	181	21	NA	NA	NA	NA	clinical	NA	NA	NA	NA	NA	NA	146	NA	CNRL
Legionella pneumophila	CNR-L_210779658	JAWTMZ000000000	NA	LEPN.1221.00592	1255.74	NA	NA	622.673	561.343	3	3.0989	NA	NA	2.79426	2.74923	2.8808	0.190221	2.66554	3.09605	T	3465687	184	21	NA	NA	NA	NA	clinical	NA	NA	NA	NA	NA	NA	3072	NA	CNRL
Legionella pneumophila	CNR-L_191044918	JAWTGX000000000	NA	LEPN.1221.00593	325.203	631.277	568.646	149.686	199.005	4	2.51215	2.80022	2.75484	2.17518	2.29886	2.4466	0.273763	2.17832	2.71489	NT	3564367	187	21	NA	NA	NA	NA	clinical	NA	NA	NA	NA	NA	NA	146	NA	CNRL
Legionella pneumophila	CNR-L_202107758	JAWTQL000000000	NA	LEPN.1221.00594	278.669	NA	NA	532.181	268.915	3	2.44509	NA	NA	2.72606	2.42961	2.53359	0.166865	2.34477	2.72241	T	3595082	234	21	NA	NA	NA	NA	clinical	NA	NA	NA	NA	NA	NA	146	NA	CNRL
Legionella pneumophila	CNR-L_191660553	JAWTBT000000000	NA	LEPN.1221.00595	210.269	238.673	699.408	178.813	670.431	4	2.32278	2.3778	2.84473	2.2524	2.82635	2.44483	0.259474	2.19055	2.69911	NT	3303258	65	22	NA	NA	NA	NA	clinical	NA	NA	NA	NA	NA	NA	93	NA	CNRL
Legionella pneumophila	CNR-L_190070161	JAWTKC000000000	NA	LEPN.1221.00596	117.933	143.134	186.985	481.1	185.787	4	2.07163	2.15574	2.27181	2.68224	2.26902	2.29466	0.270746	2.02933	2.55998	NT	3537085	69	22	NA	NA	NA	NA	clinical	NA	NA	NA	NA	NA	NA	444	NA	CNRL
Legionella pneumophila	CNR-L_192096809	JAWSXJ000000000	NA	LEPN.1221.00597	854.701	263.128	124.693	223.333	114.22	4	2.93181	2.42017	2.09584	2.34895	2.05774	2.43967	0.363633	2.08331	2.79602	NT	3311119	86	22	NA	NA	NA	NA	clinical	NA	NA	NA	NA	NA	NA	93	NA	CNRL
Legionella pneumophila	CNR-L_200024202	JAWSWK000000000	NA	LEPN.1221.00598	126374	NA	NA	9366.58	18336.5	3	5.10166	NA	NA	3.97158	4.26332	4.44552	0.586658	3.78166	5.10937	T	3611278	87	22	NA	NA	NA	NA	clinical	NA	NA	NA	NA	NA	NA	62	NA	CNRL
Legionella pneumophila	CNR-L_191108012	JAWTGE000000000	NA	LEPN.1221.00599	245.587	261.274	225.129	316.358	196.762	4	2.39021	2.4171	2.35243	2.50018	2.29394	2.40036	0.0849944	2.31706	2.48365	NT	3457886	90	22	NA	NA	NA	NA	clinical	NA	NA	NA	NA	NA	NA	701	NA	CNRL
Legionella pneumophila	CNR-L_190239625	JAWTJP000000000	NA	LEPN.1221.00600	181833	NA	956.452	17965.5	8560.12	3	5.25967	NA	2.98066	4.25444	3.93248	4.4822	0.69229	3.69881	5.26558	T	3594620	92	22	NA	NA	NA	NA	clinical	NA	NA	NA	NA	NA	NA	1	NA	CNRL
Legionella pneumophila	CNR-L_191135820	JAWTFW000000000	NA	LEPN.1221.00601	336.649	181.49	216.837	236.544	157.718	4	2.52718	2.25885	2.33613	2.37391	2.19788	2.33946	0.144876	2.19748	2.48143	NT	3433309	96	22	NA	NA	NA	NA	clinical	NA	NA	NA	NA	NA	NA	701	NA	CNRL
Legionella pneumophila	CNR-L_191998332	JAWSYA000000000	NA	LEPN.1221.00602	7227.22	1826.53	783.54	14139.5	22742.6	4	3.85897	3.26163	2.89406	4.15044	4.35684	3.90697	0.476246	3.44026	4.37368	T	3752361	97	22	NA	NA	NA	NA	clinical	NA	NA	NA	NA	NA	NA	62	NA	CNRL
Legionella pneumophila	CNR-L_190695849	JAWTHZ000000000	NA	LEPN.1221.00603	150398	NA	NA	19524.9	3856.01	3	5.17724	NA	NA	4.29059	3.58614	4.35132	0.797288	3.44912	5.25352	T	3473634	102	22	NA	NA	NA	NA	clinical	NA	NA	NA	NA	NA	NA	1	NA	CNRL
Legionella pneumophila	CNR-L_200762176	JAWTYS000000000	NA	LEPN.1221.00604	503.499	NA	NA	298.762	367.658	3	2.702	NA	NA	2.47533	2.56544	2.58092	0.114126	2.45178	2.71007	T	3540446	108	22	NA	NA	NA	NA	clinical	NA	NA	NA	NA	NA	NA	23	NA	CNRL
Legionella pneumophila	CNR-L_190239672	JAWTJO000000000	NA	LEPN.1221.00605	776.217	221.338	241.354	285.644	302.518	4	2.88998	2.34506	2.38265	2.45583	2.48075	2.5429	0.238784	2.3089	2.77691	T	3376258	109	22	NA	NA	NA	NA	clinical	NA	NA	NA	NA	NA	NA	59	NA	CNRL
Legionella pneumophila	CNR-L_201400582	JAWTUL000000000	NA	LEPN.1221.00606	588.119	NA	NA	1927.15	248.441	3	2.76947	NA	NA	3.28492	2.39522	2.81653	0.44671	2.31104	3.32203	T	3533912	109	22	NA	NA	NA	NA	clinical	NA	NA	NA	NA	NA	NA	6	NA	CNRL
Legionella pneumophila	CNR-L_191183892	JAWTFQ000000000	NA	LEPN.1221.00607	1580.53	2281.82	268.216	244.537	244.084	4	3.1988	3.35828	2.42848	2.38834	2.38754	2.83324	0.518295	2.32532	3.34116	T	3478791	110	22	NA	NA	NA	NA	clinical	NA	NA	NA	NA	NA	NA	23	NA	CNRL
Legionella pneumophila	CNR-L_191559773	JAWTCT000000000	NA	LEPN.1221.00608	163.582	256.847	229.885	203.8	252.942	4	2.21373	2.40967	2.36151	2.3092	2.40302	2.33391	0.0923202	2.24344	2.42438	NT	3463973	112	22	NA	NA	NA	NA	clinical	NA	NA	NA	NA	NA	NA	23	NA	CNRL
Legionella pneumophila	CNR-L_191354961	JAWTEM000000000	NA	LEPN.1221.00609	5860.68	4675.25	1853.68	1617.29	1994.51	4	3.76795	3.6698	3.26803	3.20879	3.29984	3.48659	0.273728	3.21835	3.75484	T	3429172	114	22	NA	NA	NA	NA	clinical	NA	NA	NA	NA	NA	NA	23	NA	CNRL
Legionella pneumophila	CNR-L_201573900	JAWTTC000000000	NA	LEPN.1221.00610	178.415	NA	NA	404.478	324.981	3	2.25143	NA	NA	2.6069	2.51186	2.45673	0.184033	2.24848	2.66498	NT	3481535	124	22	NA	NA	NA	NA	clinical	NA	NA	NA	NA	NA	NA	1119	NA	CNRL
Legionella pneumophila	CNR-L_201619034	JAWTST000000000	NA	LEPN.1221.00611	282.517	NA	NA	483.104	280.539	3	2.45105	NA	NA	2.68404	2.44799	2.52769	0.135409	2.37447	2.68092	T	3417489	128	22	NA	NA	NA	NA	clinical	NA	NA	NA	NA	NA	NA	96	NA	CNRL
Legionella pneumophila	CNR-L_190829404	JAWTHN000000000	NA	LEPN.1221.00612	1214.6	513.583	264.951	282.994	341.843	4	3.08443	2.71061	2.42317	2.45178	2.53383	2.69516	0.281091	2.4197	2.97063	T	3445915	131	22	NA	NA	NA	NA	clinical	NA	NA	NA	NA	NA	NA	1303	NA	CNRL
Legionella pneumophila	CNR-L_190067788	JAWTKD000000000	NA	LEPN.1221.00613	11015	621.359	836.951	15235.9	21132.3	4	4.04198	2.79334	2.9227	4.18287	4.32495	3.83579	0.704497	3.14539	4.52618	T	3469346	132	22	NA	NA	NA	NA	clinical	NA	NA	NA	NA	NA	NA	1	NA	CNRL
Legionella pneumophila	CNR-L_211192336	JAWTKQ000000000	NA	LEPN.1221.00614	29297.6	NA	NA	5236.34	2866.09	3	4.46683	NA	NA	3.71903	3.45729	3.88105	0.523911	3.2882	4.4739	T	3460181	138	22	NA	NA	NA	NA	clinical	NA	NA	NA	NA	NA	NA	62	NA	CNRL
Legionella pneumophila	CNR-L_192170583	JAWSWW000000000	NA	LEPN.1221.00615	429.553	NA	NA	3501.21	17385.2	3	2.63302	NA	NA	3.54422	4.24018	3.47247	0.805979	2.56044	4.38451	T	3630938	155	22	NA	NA	NA	NA	clinical	NA	NA	NA	NA	NA	NA	62	NA	CNRL
Legionella pneumophila	CNR-L_201085519	JAWTWX000000000	NA	LEPN.1221.00616	461.789	NA	NA	12311.3	4947.35	3	2.66444	NA	NA	4.0903	3.69437	3.48304	0.736048	2.65014	4.31594	T	3530232	156	22	NA	NA	NA	NA	clinical	NA	NA	NA	NA	NA	NA	978	NA	CNRL
Legionella pneumophila	CNR-L_211137114	JAWTKY000000000	NA	LEPN.1221.00617	19364.2	NA	NA	5221.79	4985.71	3	4.287	NA	NA	3.71782	3.69773	3.90085	0.334567	3.52226	4.27944	T	3321778	159	22	NA	NA	NA	NA	clinical	NA	NA	NA	NA	NA	NA	506	NA	CNRL
Legionella pneumophila	CNR-L_191966727	JAWSYL000000000	NA	LEPN.1221.00618	219.715	NA	200.739	254.022	300.817	3	2.34186	NA	2.30263	2.40487	2.4783	2.40834	0.068288	2.33107	2.48562	NT	3576026	167	22	NA	NA	NA	NA	clinical	NA	NA	NA	NA	NA	NA	16	NA	CNRL
Legionella pneumophila	CNR-L_201442036	JAWTUE000000000	NA	LEPN.1221.00619	11183.9	NA	NA	1272.97	558.805	3	4.04859	NA	NA	3.10482	2.74726	3.30022	0.672312	2.53945	4.061	T	3515102	167	22	NA	NA	NA	NA	clinical	NA	NA	NA	NA	NA	NA	146	NA	CNRL
Legionella pneumophila	CNR-L_191698408	JAWTBL000000000	NA	LEPN.1221.00620	1578	793.961	441.515	3745.32	3147.16	4	3.19811	2.8998	2.64495	3.57349	3.49792	3.29233	0.307829	2.99066	3.594	T	3464536	207	22	NA	NA	NA	NA	clinical	NA	NA	NA	NA	NA	NA	23	NA	CNRL
Legionella pneumophila	CNR-L_190119505	JAWTJZ000000000	NA	LEPN.1221.00621	222.327	159.375	163.318	254.831	131.796	4	2.34699	2.20242	2.21303	2.40625	2.1199	2.26889	0.131129	2.14039	2.3974	NT	3403455	289	22	NA	NA	NA	NA	clinical	NA	NA	NA	NA	NA	NA	701	NA	CNRL
Legionella pneumophila	CNR-L_191987267	JAWSYI000000000	NA	LEPN.1221.00622	635.811	NA	NA	NA	587.022	2	2.80333	NA	NA	NA	2.76865	2.78599	0.0245176	2.75201	2.81997	T	3450402	77	23	NA	NA	NA	NA	clinical	NA	NA	NA	NA	NA	NA	23	NA	CNRL
Legionella pneumophila	CNR-L_191966661	JAWSYM000000000	NA	LEPN.1221.00623	268.671	148.846	176.282	398.697	245.245	4	2.42922	2.17274	2.24621	2.60064	2.3896	2.39805	0.175928	2.22564	2.57046	NT	3501887	79	23	NA	NA	NA	NA	clinical	NA	NA	NA	NA	NA	NA	23	NA	CNRL
Legionella pneumophila	CNR-L_191690441	JAWTBM000000000	NA	LEPN.1221.00624	189.043	219.78	232.678	134.844	275.801	4	2.27656	2.34199	2.36675	2.12983	2.4406	2.29724	0.130393	2.16946	2.42503	NT	3544655	80	23	NA	NA	NA	NA	clinical	NA	NA	NA	NA	NA	NA	259	NA	CNRL
Legionella pneumophila	CNR-L_191448050	JAWTDZ000000000	NA	LEPN.1221.00625	257.251	194.575	153.604	223.908	223.177	4	2.41036	2.28909	2.1864	2.35007	2.34865	2.34954	0.0495114	2.30102	2.39806	NT	3624444	88	23	NA	NA	NA	NA	clinical	NA	NA	NA	NA	NA	NA	23	NA	CNRL
Legionella pneumophila	CNR-L_192089892	JAWSXK000000000	NA	LEPN.1221.00626	308.37	223.963	106.077	239.113	131.851	4	2.48907	2.35018	2.02562	2.3786	2.12008	2.33448	0.154982	2.1826	2.48636	NT	3471908	92	23	NA	NA	NA	NA	clinical	NA	NA	NA	NA	NA	NA	23	NA	CNRL
Legionella pneumophila	CNR-L_191751685	JAWTAY000000000	NA	LEPN.1221.00627	192.108	194.758	166.786	104.644	232.997	4	2.28355	2.2895	2.22216	2.01971	2.36735	2.24003	0.151757	2.09131	2.38875	NT	3400323	104	23	NA	NA	NA	NA	clinical	NA	NA	NA	NA	NA	NA	894	NA	CNRL
Legionella pneumophila	CNR-L_200089932	JAWSWG000000000	NA	LEPN.1221.00628	29373.8	19667.8	3705.41	3912.77	4109.27	4	4.46796	4.29375	3.56884	3.59248	3.61376	3.99199	0.454705	3.54639	4.43759	T	3531831	109	23	NA	NA	NA	NA	clinical	NA	NA	NA	NA	NA	NA	266	NA	CNRL
Legionella pneumophila	CNR-L_190658483	JAWTIB000000000	NA	LEPN.1221.00629	149.979	135.634	107.619	148.307	134.66	4	2.17603	2.13237	2.03189	2.17116	2.12924	2.1522	0.0248192	2.12788	2.17652	NT	3406003	110	23	NA	NA	NA	NA	clinical	NA	NA	NA	NA	NA	NA	2805	NA	CNRL
Legionella pneumophila	CNR-L_191021922	JAWTGZ000000000	NA	LEPN.1221.00630	100.689	140.585	86.2813	110.806	160.4	4	2.00298	2.14794	1.93592	2.04456	2.20521	2.10017	0.0928296	2.0092	2.19114	NT	3468210	115	23	NA	NA	NA	NA	clinical	NA	NA	NA	NA	NA	NA	2808	NA	CNRL
Legionella pneumophila	CNR-L_191091976	JAWTGM000000000	NA	LEPN.1221.00631	44164.7	7596.31	2219.57	2727.56	807.932	4	4.64507	3.8806	3.34627	3.43577	2.90738	3.71721	0.735452	2.99648	4.43794	T	3471595	115	23	NA	NA	NA	NA	clinical	NA	NA	NA	NA	NA	NA	62	NA	CNRL
Legionella pneumophila	CNR-L_191442335	JAWTED000000000	NA	LEPN.1221.00632	175.037	201.911	154.226	238.159	225.611	4	2.24313	2.30516	2.18816	2.37687	2.35336	2.31963	0.0590919	2.26172	2.37754	NT	3451740	117	23	NA	NA	NA	NA	clinical	NA	NA	NA	NA	NA	NA	96	NA	CNRL
Legionella pneumophila	CNR-L_201385850	JAWTUS000000000	NA	LEPN.1221.00633	246.718	NA	NA	503.032	313.796	3	2.3922	NA	NA	2.7016	2.49665	2.53015	0.157394	2.35204	2.70825	T	3452684	128	23	NA	NA	NA	NA	clinical	NA	NA	NA	NA	NA	NA	2678	NA	CNRL
Legionella pneumophila	CNR-L_201590107	JAWTSX000000000	NA	LEPN.1221.00634	73762.5	NA	NA	60861.1	3707.31	3	4.86784	NA	NA	4.78434	3.56906	4.40708	0.726946	3.58448	5.22968	T	3594422	131	23	NA	NA	NA	NA	clinical	NA	NA	NA	NA	NA	NA	1	NA	CNRL
Legionella pneumophila	CNR-L_210331409	JAWTOK000000000	NA	LEPN.1221.00635	196.139	NA	NA	375.183	304.03	3	2.29256	NA	NA	2.57424	2.48292	2.44991	0.143712	2.28729	2.61253	NT	3732296	134	23	NA	NA	NA	NA	clinical	NA	NA	NA	NA	NA	NA	20	NA	CNRL
Legionella pneumophila	CNR-L_201400288	JAWTUN000000000	NA	LEPN.1221.00636	266.597	NA	NA	324.095	335.754	3	2.42586	NA	NA	2.51067	2.52602	2.48752	0.0539488	2.42647	2.54856	T	3565539	135	23	NA	NA	NA	NA	clinical	NA	NA	NA	NA	NA	NA	20	NA	CNRL
Legionella pneumophila	CNR-L_201629846	JAWTSO000000000	NA	LEPN.1221.00637	291136	NA	NA	53267.8	6766.81	3	5.4641	NA	NA	4.72646	3.83038	4.67365	0.818136	3.74786	5.59944	T	3316023	139	23	NA	NA	NA	NA	clinical	NA	NA	NA	NA	NA	NA	1924	NA	CNRL
Legionella pneumophila	CNR-L_200994943	JAWTXO000000000	NA	LEPN.1221.00638	200.737	NA	NA	233.555	474.649	3	2.30263	NA	NA	2.36839	2.67637	2.44913	0.199526	2.22335	2.67491	NT	3436004	140	23	NA	NA	NA	NA	clinical	NA	NA	NA	NA	NA	NA	1018	NA	CNRL
Legionella pneumophila	CNR-L_191782252	JAWTAN000000000	NA	LEPN.1221.00639	14237.9	16791.1	2811.59	6808.28	16759.6	4	4.15345	4.22508	3.44895	3.83304	4.22426	4.10896	0.186986	3.92571	4.2922	T	3470700	143	23	NA	NA	NA	NA	clinical	NA	NA	NA	NA	NA	NA	1	NA	CNRL
Legionella pneumophila	CNR-L_210952997	JAWTMD000000000	NA	LEPN.1221.00640	33102.9	NA	NA	7239.08	1061.73	3	4.51987	NA	NA	3.85968	3.02601	3.80185	0.748603	2.95475	4.64896	T	3446178	148	23	NA	NA	NA	NA	clinical	NA	NA	NA	NA	NA	NA	39	NA	CNRL
Legionella pneumophila	CNR-L_201980986	JAWTQW000000000	NA	LEPN.1221.00641	19022.3	NA	NA	2000.55	405.218	3	4.27926	NA	NA	3.30115	2.60769	3.39603	0.839817	2.44571	4.34636	T	3614161	153	23	NA	NA	NA	NA	clinical	NA	NA	NA	NA	NA	NA	390	NA	CNRL
Legionella pneumophila	CNR-L_210132629	JAWTPO000000000	NA	LEPN.1221.00642	337.85	NA	NA	275.149	610.409	3	2.52872	NA	NA	2.43957	2.78562	2.58464	0.179675	2.38132	2.78795	T	3406539	160	23	NA	NA	NA	NA	clinical	NA	NA	NA	NA	NA	NA	39	NA	CNRL
Legionella pneumophila	CNR-L_191466320	JAWTDV000000000	NA	LEPN.1221.00643	639.49	NA	NA	6958.99	3643.45	3	2.80583	NA	NA	3.84255	3.56151	3.4033	0.53616	2.79659	4.01001	T	3385180	164	23	NA	NA	NA	NA	clinical	NA	NA	NA	NA	NA	NA	39	NA	CNRL
Legionella pneumophila	CNR-L_210954800	JAWTMB000000000	NA	LEPN.1221.00644	2566.11	NA	NA	128.634	NA	2	3.40928	NA	NA	2.10936	NA	2.75932	0.919181	1.48542	4.03321	T	3431495	166	23	NA	NA	NA	NA	clinical	NA	NA	NA	NA	NA	NA	New	NA	CNRL
Legionella pneumophila	CNR-L_192222051	JAWSWR000000000	NA	LEPN.1221.00645	3044.62	NA	NA	416.891	357.874	3	3.48353	NA	NA	2.62002	2.55373	2.88576	0.518745	2.29876	3.47277	T	3438639	177	23	NA	NA	NA	NA	clinical	NA	NA	NA	NA	NA	NA	120	NA	CNRL
Legionella pneumophila	CNR-L_211183962	JAWTKS000000000	NA	LEPN.1221.00646	237.706	NA	NA	447.818	490.356	3	2.37604	NA	NA	2.6511	2.69051	2.57255	0.17132	2.37869	2.76641	T	3522839	195	23	NA	NA	NA	NA	clinical	NA	NA	NA	NA	NA	NA	146	NA	CNRL
Legionella pneumophila	CNR-L_200052905	JAWSWH000000000	NA	LEPN.1221.00647	97824.8	NA	NA	78.8151	2572.48	3	4.99045	NA	NA	1.89661	3.41035	3.43247	1.54704	1.68186	5.18308	T	3403552	208	23	NA	NA	NA	NA	clinical	NA	NA	NA	NA	NA	NA	1455	NA	CNRL
Legionella pneumophila	CNR-L_191515931	JAWTDG000000000	NA	LEPN.1221.00648	125.885	249.792	161.774	280.646	272.843	4	2.09997	2.39758	2.20891	2.44816	2.43591	2.34541	0.165034	2.18368	2.50714	NT	3581509	72	24	NA	NA	NA	NA	clinical	NA	NA	NA	NA	NA	NA	259	NA	CNRL
Legionella pneumophila	CNR-L_191498168	JAWTDM000000000	NA	LEPN.1221.00649	114.83	82.1877	148.413	142.062	194.037	4	2.06005	1.91481	2.17147	2.15248	2.28789	2.10381	0.156938	1.95001	2.2576	NT	3406477	74	24	NA	NA	NA	NA	clinical	NA	NA	NA	NA	NA	NA	436	NA	CNRL
Legionella pneumophila	CNR-L_191699881	JAWTBK000000000	NA	LEPN.1221.00650	207.177	181.567	146.922	154.668	115.989	4	2.31634	2.25904	2.16709	2.1894	2.06442	2.2073	0.108478	2.10099	2.31361	NT	3433017	85	24	NA	NA	NA	NA	clinical	NA	NA	NA	NA	NA	NA	701	NA	CNRL
Legionella pneumophila	CNR-L_191897676	JAWSYY000000000	NA	LEPN.1221.00651	7269.05	13736	1347.31	4722.07	3717.67	4	3.86148	4.13786	3.12947	3.67413	3.57027	3.81094	0.249044	3.56688	4.05499	T	3502045	115	24	NA	NA	NA	NA	clinical	NA	NA	NA	NA	NA	NA	774	NA	CNRL
Legionella pneumophila	CNR-L_191532297	JAWTDA000000000	NA	LEPN.1221.00652	369.187	NA	206.839	277.081	466.964	3	2.56725	NA	2.31563	2.44261	2.66928	2.55971	0.113526	2.43125	2.68818	T	3478048	117	24	NA	NA	NA	NA	clinical	NA	NA	NA	NA	NA	NA	23	NA	CNRL
Legionella pneumophila	CNR-L_190761871	JAWTHV000000000	NA	LEPN.1221.00653	2825.57	3607.63	1713.72	825.075	3154.13	4	3.45111	3.55722	3.23394	2.91649	3.49888	3.35593	0.296151	3.0657	3.64615	T	3262293	134	24	NA	NA	NA	NA	clinical	NA	NA	NA	NA	NA	NA	39	NA	CNRL
Legionella pneumophila	CNR-L_210239182	JAWTOX000000000	NA	LEPN.1221.00654	117.772	NA	NA	174.686	NA	2	2.07104	NA	NA	2.24226	NA	2.15665	0.121067	1.98886	2.32444	NT	3352298	162	24	NA	NA	NA	NA	clinical	NA	NA	NA	NA	NA	NA	39	NA	CNRL
Legionella pneumophila	CNR-L_191227113	JAWTFF000000000	NA	LEPN.1221.00655	16451.6	1027.42	130.588	5603.72	255.255	4	4.21621	3.01175	2.1159	3.74848	2.40697	3.34585	0.798487	2.56335	4.12835	T	3500176	314	24	NA	NA	NA	NA	clinical	NA	NA	NA	NA	NA	NA	660	NA	CNRL
Legionella pneumophila	CNR-L_191582519	JAWTCJ000000000	NA	LEPN.1221.00656	146.168	NA	272.788	167.643	303.069	3	2.16485	NA	2.43582	2.22439	2.48154	2.29026	0.168309	2.0998	2.48072	NT	3504796	105	25	NA	NA	NA	NA	clinical	NA	NA	NA	NA	NA	NA	23	NA	CNRL
Legionella pneumophila	CNR-L_201738532	JAWTRX000000000	NA	LEPN.1221.00657	108323	NA	NA	1831.55	385.835	3	5.03472	NA	NA	3.26282	2.5864	3.62798	1.26435	2.19726	5.0587	T	3609103	115	25	NA	NA	NA	NA	clinical	NA	NA	NA	NA	NA	NA	1	NA	CNRL
Legionella pneumophila	CNR-L_191953510	JAWSYN000000000	NA	LEPN.1221.00658	274.696	143.613	164.91	212.505	412.604	4	2.43885	2.15719	2.21725	2.32737	2.61553	2.38474	0.192581	2.19601	2.57346	NT	3613435	123	25	NA	NA	NA	NA	clinical	NA	NA	NA	NA	NA	NA	1	NA	CNRL
Legionella pneumophila	CNR-L_210694927	JAWTNH000000000	NA	LEPN.1221.00659	17812.5	NA	NA	3243.43	1098.3	3	4.25072	NA	NA	3.511	3.04072	3.60082	0.609981	2.91057	4.29106	T	3548241	124	25	NA	NA	NA	NA	clinical	NA	NA	NA	NA	NA	NA	1	NA	CNRL
Legionella pneumophila	CNR-L_210952902	JAWTME000000000	NA	LEPN.1221.00660	28806	NA	NA	4678.12	473.689	3	4.45948	NA	NA	3.67007	2.67549	3.60168	0.893959	2.59009	4.61327	T	3447047	152	25	NA	NA	NA	NA	clinical	NA	NA	NA	NA	NA	NA	39	NA	CNRL
Legionella pneumophila	CNR-L_211200618	JAWTKP000000000	NA	LEPN.1221.00661	144.235	NA	NA	321.135	199.325	3	2.15907	NA	NA	2.50669	2.29956	2.32177	0.17487	2.12389	2.51965	NT	3519622	169	25	NA	NA	NA	NA	clinical	NA	NA	NA	NA	NA	NA	146	NA	CNRL
Legionella pneumophila	CNR-L_201399056	JAWTUO000000000	NA	LEPN.1221.00662	227.445	NA	NA	179.783	238.789	3	2.35688	NA	NA	2.25475	2.37802	2.32988	0.0659181	2.25529	2.40447	NT	3442614	172	25	NA	NA	NA	NA	clinical	NA	NA	NA	NA	NA	NA	39	NA	CNRL
Legionella pneumophila	CNR-L_202142031	JAWTQI000000000	NA	LEPN.1221.00663	300.578	NA	NA	1253.99	173.884	3	2.47796	NA	NA	3.09829	2.24026	2.6055	0.443009	2.1042	3.10681	T	3412909	240	25	NA	NA	NA	NA	clinical	NA	NA	NA	NA	NA	NA	39	NA	CNRL
Legionella pneumophila	CNR-L_191538383	JAWTCX000000000	NA	LEPN.1221.00664	170.446	179.983	125.466	134.967	172.227	4	2.23159	2.25523	2.09853	2.13023	2.2361	2.21329	0.0563135	2.1581	2.26847	NT	3481510	76	26	NA	NA	NA	NA	clinical	NA	NA	NA	NA	NA	NA	224	NA	CNRL
Legionella pneumophila	CNR-L_191989556	JAWSYG000000000	NA	LEPN.1221.00665	252603	38687.9	11401.3	43922.3	4481.01	4	5.40244	4.58758	4.05695	4.64268	3.65138	4.57102	0.717034	3.86834	5.2737	T	3272931	79	26	NA	NA	NA	NA	clinical	NA	NA	NA	NA	NA	NA	23	NA	CNRL
Legionella pneumophila	CNR-L_190206404	JAWTJT000000000	NA	LEPN.1221.00666	1277.7	NA	NA	2733.59	3649.85	3	3.10643	NA	NA	3.43673	3.56228	3.36848	0.235463	3.10203	3.63493	T	3515218	86	26	NA	NA	NA	NA	clinical	NA	NA	NA	NA	NA	NA	16	NA	CNRL
Legionella pneumophila	CNR-L_191234341	JAWTFD000000000	NA	LEPN.1221.00667	7880.99	568.108	314.073	381.469	321.685	4	3.89658	2.75443	2.49703	2.58146	2.50743	2.93498	0.649371	2.2986	3.57135	T	3472310	164	26	NA	NA	NA	NA	clinical	NA	NA	NA	NA	NA	NA	213	NA	CNRL
Legionella pneumophila	CNR-L_191515858	JAWTDH000000000	NA	LEPN.1221.00668	155.388	166.307	82.0903	138.637	134.239	4	2.19142	2.22091	1.91429	2.14188	2.12788	2.17052	0.043261	2.12813	2.21292	NT	3559165	100	27	NA	NA	NA	NA	clinical	NA	NA	NA	NA	NA	NA	20	NA	CNRL
Legionella pneumophila	CNR-L_191532282	JAWTDB000000000	NA	LEPN.1221.00669	66951.3	10235	3642.32	16802.5	3130.28	4	4.82576	4.01009	3.56138	4.22537	3.49558	4.1392	0.550667	3.59956	4.67884	T	3467660	113	27	NA	NA	NA	NA	clinical	NA	NA	NA	NA	NA	NA	75	NA	CNRL
Legionella pneumophila	CNR-L_192163691	JAWSWZ000000000	NA	LEPN.1221.00670	257.391	NA	91.3034	224.543	1382.29	3	2.41059	NA	1.96049	2.3513	3.1406	2.63416	0.439586	2.13673	3.13159	T	3360678	128	27	NA	NA	NA	NA	clinical	NA	NA	NA	NA	NA	NA	96	NA	CNRL
Legionella pneumophila	CNR-L_191779910	JAWTAQ000000000	NA	LEPN.1221.00671	259517	161665	34952.3	22322.8	15572.7	4	5.41417	5.20862	4.54348	4.34875	4.19236	4.79097	0.610108	4.19308	5.38887	T	3654651	135	27	NA	NA	NA	NA	clinical	NA	NA	NA	NA	NA	NA	2896	NA	CNRL
Legionella pneumophila	CNR-L_200276797	JAWSVT000000000	NA	LEPN.1221.00672	18245.7	NA	NA	2936.14	8266.53	3	4.26116	NA	NA	3.46778	3.91732	3.88209	0.397863	3.43187	4.3323	T	3590298	141	27	NA	NA	NA	NA	clinical	NA	NA	NA	NA	NA	NA	1	NA	CNRL
Legionella pneumophila	CNR-L_191848507	JAWSZN000000000	NA	LEPN.1221.00673	233.463	NA	110.047	202.169	256.647	3	2.36822	NA	2.04158	2.30571	2.40934	2.36109	0.0521771	2.30205	2.42013	NT	3538546	180	27	NA	NA	NA	NA	clinical	NA	NA	NA	NA	NA	NA	16	NA	CNRL
Legionella pneumophila	CNR-L_191611545	JAWTCA000000000	NA	LEPN.1221.00674	391.408	NA	145.203	195.258	NA	2	2.59263	NA	2.16198	2.29061	NA	2.44162	0.213561	2.14564	2.73759	NT	3324100	87	28	NA	NA	NA	NA	clinical	NA	NA	NA	NA	NA	NA	458	NA	CNRL
Legionella pneumophila	CNR-L_191567168	JAWTCO000000000	NA	LEPN.1221.00675	130.698	255.017	185.861	382.303	191.007	4	2.11627	2.40657	2.26919	2.58241	2.28105	2.34657	0.197105	2.15341	2.53973	NT	3380937	100	28	NA	NA	NA	NA	clinical	NA	NA	NA	NA	NA	NA	65	NA	CNRL
Legionella pneumophila	CNR-L_190767445	JAWTHU000000000	NA	LEPN.1221.00676	15161.4	5429.57	2863.46	2734.87	823.805	4	4.18074	3.73477	3.45689	3.43694	2.91582	3.56707	0.530963	3.04673	4.0874	T	3468867	110	28	NA	NA	NA	NA	clinical	NA	NA	NA	NA	NA	NA	62	NA	CNRL
Legionella pneumophila	CNR-L_191311432	JAWTET000000000	NA	LEPN.1221.00677	239.913	188.209	142.489	321.737	198.972	4	2.38005	2.27464	2.15378	2.5075	2.29879	2.36525	0.10501	2.26234	2.46815	NT	3503883	111	29	NA	NA	NA	NA	clinical	NA	NA	NA	NA	NA	NA	23	NA	CNRL
Legionella pneumophila	CNR-L_191316612	JAWTES000000000	NA	LEPN.1221.00678	177.096	90.9489	90.972	114.092	121.475	4	2.24821	1.9588	1.95891	2.05725	2.08449	2.08719	0.120159	1.96943	2.20494	NT	3534989	153	29	NA	NA	NA	NA	clinical	NA	NA	NA	NA	NA	NA	659	NA	CNRL
Legionella pneumophila	CNR-L_190239591	JAWTJQ000000000	NA	LEPN.1221.00679	4489.47	315.355	2611.53	11425.4	7538.8	4	3.65219	2.4988	3.4169	4.05787	3.8773	3.52154	0.701733	2.83386	4.20923	T	3594085	76	30	NA	NA	NA	NA	clinical	NA	NA	NA	NA	NA	NA	1	NA	CNRL
Legionella pneumophila	CNR-L_190521300	JAWTIH000000000	NA	LEPN.1221.00680	163.058	115.26	110.546	223.664	147.563	4	2.21234	2.06168	2.04354	2.3496	2.16898	2.19815	0.119181	2.08135	2.31494	NT	3489284	98	30	NA	NA	NA	NA	clinical	NA	NA	NA	NA	NA	NA	23	NA	CNRL
Legionella pneumophila	CNR-L_190312062	JAWTJG000000000	NA	LEPN.1221.00681	72785.4	25357.7	4996.01	7363.66	560.545	4	4.86204	4.40411	3.69862	3.86709	2.74861	3.97046	0.910417	3.07827	4.86266	T	3461519	100	30	NA	NA	NA	NA	clinical	NA	NA	NA	NA	NA	NA	1	NA	CNRL
Legionella pneumophila	CNR-L_191175218	JAWTFR000000000	NA	LEPN.1221.00682	226.365	195.623	147.257	338.433	203.503	4	2.35481	2.29142	2.16808	2.52947	2.30857	2.37107	0.108943	2.26431	2.47783	NT	3510814	243	30	NA	NA	NA	NA	clinical	NA	NA	NA	NA	NA	NA	71	NA	CNRL
Legionella pneumophila	CNR-L_201407690	JAWTUI000000000	NA	LEPN.1221.00683	393.724	NA	NA	557.973	267.184	3	2.59519	NA	NA	2.74661	2.42681	2.58954	0.159976	2.40851	2.77057	T	3513128	252	30	NA	NA	NA	NA	clinical	NA	NA	NA	NA	NA	NA	71	NA	CNRL
Legionella pneumophila	CNR-L_191996035	JAWSYE000000000	NA	LEPN.1221.00684	219.595	87.782	117.271	206.956	124.555	4	2.34162	1.94341	2.06919	2.31588	2.09536	2.17407	0.189371	1.98849	2.35965	NT	3458594	96	31	NA	NA	NA	NA	clinical	NA	NA	NA	NA	NA	NA	22	NA	CNRL
Legionella pneumophila	CNR-L_200846897	JAWTYH000000000	NA	LEPN.1221.00685	339.468	NA	NA	196.26	373.818	3	2.5308	NA	NA	2.29283	2.57266	2.46543	0.150934	2.29464	2.63622	NT	3433783	114	33	NA	NA	NA	NA	clinical	NA	NA	NA	NA	NA	NA	94	NA	CNRL
Legionella pneumophila	CNR-L_190475953	JAWTIM000000000	NA	LEPN.1221.00686	139.789	144.894	122.517	197.782	141.056	4	2.14547	2.16105	2.0882	2.29619	2.14939	2.18803	0.0724105	2.11706	2.25899	NT	3507892	127	33	NA	NA	NA	NA	clinical	NA	NA	NA	NA	NA	NA	20	NA	CNRL
Legionella pneumophila	CNR-L_192025475	JAWSXV000000000	NA	LEPN.1221.00687	23130.5	19514.9	9320.12	20991.5	37876.9	4	4.36419	4.29037	3.96942	4.32204	4.57837	4.38874	0.129987	4.26136	4.51613	T	3754162	109	34	NA	NA	NA	NA	clinical	NA	NA	NA	NA	NA	NA	62	NA	CNRL
Legionella pneumophila	CNR-L_191841914	JAWSZR000000000	NA	LEPN.1221.00688	255.454	140.347	161.556	215.417	388.384	4	2.40731	2.1472	2.20832	2.33328	2.58926	2.36926	0.182987	2.18994	2.54859	NT	3512065	250	34	NA	NA	NA	NA	clinical	NA	NA	NA	NA	NA	NA	71	NA	CNRL
Legionella pneumophila	CNR-L_190295408	JAWTJI000000000	NA	LEPN.1221.00689	149012	31516.4	16730.5	21523.6	21909.1	4	5.17322	4.49854	4.22351	4.33292	4.34062	4.58632	0.39864	4.19566	4.97698	T	3948043	111	35	NA	NA	NA	NA	clinical	NA	NA	NA	NA	NA	NA	62	NA	CNRL
Legionella pneumophila	CNR-L_210688214	JAWTNJ000000000	NA	LEPN.1221.00690	68257.9	NA	NA	12892	5329.42	3	4.83415	NA	NA	4.11032	3.72668	4.22372	0.562377	3.58734	4.8601	T	3686351	150	35	NA	NA	NA	NA	clinical	NA	NA	NA	NA	NA	NA	1113	NA	CNRL
Legionella pneumophila	CNR-L_211016437	JAWTLS000000000	NA	LEPN.1221.00691	312.398	NA	NA	170.919	235.575	3	2.49471	NA	NA	2.23279	2.37213	2.36654	0.131049	2.21825	2.51484	NT	3420705	156	35	NA	NA	NA	NA	clinical	NA	NA	NA	NA	NA	NA	New	NA	CNRL
Legionella pneumophila	CNR-L_211056104	JAWTLH000000000	NA	LEPN.1221.00692	4445.18	NA	NA	1728.15	1158.68	3	3.64789	NA	NA	3.23758	3.06396	3.31648	0.299852	2.97717	3.65579	T	3601728	201	35	NA	NA	NA	NA	clinical	NA	NA	NA	NA	NA	NA	46	NA	CNRL
Legionella pneumophila	CNR-L_210806290	JAWTMX000000000	NA	LEPN.1221.00693	238.068	NA	NA	512.378	577.9	3	2.3767	NA	NA	2.70959	2.76185	2.61605	0.208922	2.37964	2.85246	T	3624872	226	35	NA	NA	NA	NA	clinical	NA	NA	NA	NA	NA	NA	475	NA	CNRL
Legionella pneumophila	CNR-L_191530491	JAWTDD000000000	NA	LEPN.1221.00694	130.441	266.793	214.853	359.06	144.692	4	2.11541	2.42617	2.33214	2.55517	2.16044	2.3143	0.211156	2.10737	2.52123	NT	3505351	97	36	NA	NA	NA	NA	clinical	NA	NA	NA	NA	NA	NA	224	NA	CNRL
Legionella pneumophila	CNR-L_201489391	JAWTTQ000000000	NA	LEPN.1221.00695	2245.69	NA	NA	281.984	274.5	3	3.35135	NA	NA	2.45022	2.43854	2.74671	0.52367	2.15413	3.33928	T	3429965	156	36	NA	NA	NA	NA	clinical	NA	NA	NA	NA	NA	NA	2983	NA	CNRL
Legionella pneumophila	CNR-L_190891978	JAWTHG000000000	NA	LEPN.1221.00696	186.775	NA	162.574	332.727	193.854	3	2.27132	NA	2.21105	2.52209	2.28747	2.36029	0.14035	2.20148	2.51911	NT	3733045	161	36	NA	NA	NA	NA	clinical	NA	NA	NA	NA	NA	NA	45	NA	CNRL
Legionella pneumophila	CNR-L_192035264	JAWSXT000000000	NA	LEPN.1221.00697	246.761	126.443	137.056	99.2146	191.802	4	2.39228	2.1019	2.1369	1.99658	2.28285	2.1934	0.177639	2.01932	2.36748	NT	3462470	163	36	NA	NA	NA	NA	clinical	NA	NA	NA	NA	NA	NA	1904	NA	CNRL
Legionella pneumophila	CNR-L_200800229	JAWTYO000000000	NA	LEPN.1221.00698	7142.59	NA	NA	9690.42	9808.12	3	3.85386	NA	NA	3.98634	3.99159	3.94393	0.0780492	3.85561	4.03225	T	3458977	127	37	NA	NA	NA	NA	clinical	NA	NA	NA	NA	NA	NA	62	NA	CNRL
Legionella pneumophila	CNR-L_200866722	JAWTYG000000000	NA	LEPN.1221.00699	481.928	NA	NA	1013.8	399.074	3	2.68298	NA	NA	3.00595	2.60105	2.76333	0.214074	2.52109	3.00557	T	3636595	134	37	NA	NA	NA	NA	clinical	NA	NA	NA	NA	NA	NA	1324	NA	CNRL
Legionella pneumophila	CNR-L_200380042	JAWSVO000000000	NA	LEPN.1221.00700	318.735	NA	NA	221.92	1344.01	3	2.50343	NA	NA	2.3462	3.1284	2.65934	0.413754	2.19114	3.12754	T	3697557	140	37	NA	NA	NA	NA	clinical	NA	NA	NA	NA	NA	NA	82	NA	CNRL
Legionella pneumophila	CNR-L_210105521	JAWTPR000000000	NA	LEPN.1221.00701	164.02	NA	NA	157.305	191.2	3	2.2149	NA	NA	2.19674	2.28149	2.23104	0.04462	2.18055	2.28153	NT	3584346	230	37	NA	NA	NA	NA	clinical	NA	NA	NA	NA	NA	NA	47	NA	CNRL
Legionella pneumophila	CNR-L_210544334	JAWTNQ000000000	NA	LEPN.1221.00702	193.094	NA	NA	196.12	248.657	3	2.28577	NA	NA	2.29252	2.3956	2.32463	0.0615545	2.25498	2.39428	NT	3576468	240	37	NA	NA	NA	NA	clinical	NA	NA	NA	NA	NA	NA	47	NA	CNRL
Legionella pneumophila	CNR-L_210922335	JAWTMK000000000	NA	LEPN.1221.00703	172.573	NA	NA	246.274	224.165	3	2.23697	NA	NA	2.39142	2.35057	2.32632	0.0800274	2.23576	2.41688	NT	3574976	232	38	NA	NA	NA	NA	clinical	NA	NA	NA	NA	NA	NA	47	NA	CNRL
Legionella pneumophila	CNR-L_210222824	JAWTPD000000000	NA	LEPN.1221.00704	208.082	NA	NA	259.458	161.578	3	2.31823	NA	NA	2.41407	2.20838	2.31356	0.102922	2.1971	2.43003	NT	3574353	233	38	NA	NA	NA	NA	clinical	NA	NA	NA	NA	NA	NA	47	NA	CNRL
Legionella pneumophila	CNR-L_201227458	JAWTVZ000000000	NA	LEPN.1221.00705	304.139	NA	NA	292.074	167.65	3	2.48307	NA	NA	2.46549	2.2244	2.39099	0.144536	2.22744	2.55454	NT	3632344	237	38	NA	NA	NA	NA	clinical	NA	NA	NA	NA	NA	NA	47	NA	CNRL
Legionella pneumophila	CNR-L_200106467	JAWSWE000000000	NA	LEPN.1221.00706	212.49	NA	NA	227.772	170.678	3	2.32734	NA	NA	2.3575	2.23218	2.30567	0.0654099	2.23166	2.37969	NT	3577075	246	38	NA	NA	NA	NA	clinical	NA	NA	NA	NA	NA	NA	47	NA	CNRL
Legionella pneumophila	CNR-L_192043127	JAWSXR000000000	NA	LEPN.1221.00707	271.292	248.663	175.024	144.881	275.003	4	2.43344	2.39561	2.2431	2.16101	2.43934	2.35735	0.132318	2.22768	2.48702	NT	3464922	130	39	NA	NA	NA	NA	clinical	NA	NA	NA	NA	NA	NA	23	NA	CNRL
Legionella pneumophila	CNR-L_191714936	JAWTBD000000000	NA	LEPN.1221.00708	184.515	194.66	160.783	158.847	NA	3	2.26603	2.28928	2.20624	2.20098	NA	2.25209	0.0457686	2.2003	2.30389	NT	3460764	171	39	NA	NA	NA	NA	clinical	NA	NA	NA	NA	NA	NA	1904	NA	CNRL
Legionella pneumophila	CNR-L_201690621	JAWTSH000000000	NA	LEPN.1221.00709	16347.2	NA	NA	4603.67	1820.05	3	4.21344	NA	NA	3.6631	3.26008	3.71221	0.478573	3.17066	4.25376	T	3601080	208	39	NA	NA	NA	NA	clinical	NA	NA	NA	NA	NA	NA	46	NA	CNRL
Legionella pneumophila	CNR-L_201898372	JAWTRC000000000	NA	LEPN.1221.00710	191.98	NA	NA	239.338	127.489	3	2.28325	NA	NA	2.37901	2.10547	2.25591	0.138803	2.09885	2.41298	NT	3423112	229	39	NA	NA	NA	NA	clinical	NA	NA	NA	NA	NA	NA	47	NA	CNRL
Legionella pneumophila	CNR-L_201020269	JAWTXK000000000	NA	LEPN.1221.00711	200.155	NA	NA	211.564	193.631	3	2.30137	NA	NA	2.32544	2.28697	2.30459	0.0194359	2.2826	2.32659	NT	3577403	241	39	NA	NA	NA	NA	clinical	NA	NA	NA	NA	NA	NA	47	NA	CNRL
Legionella pneumophila	CNR-L_210036075	JAWTPZ000000000	NA	LEPN.1221.00712	210.142	NA	NA	191.665	124.207	3	2.32251	NA	NA	2.28254	2.09415	2.23307	0.121957	2.09506	2.37107	NT	3620012	242	39	NA	NA	NA	NA	clinical	NA	NA	NA	NA	NA	NA	47	NA	CNRL
Legionella pneumophila	CNR-L_191772730	JAWTAT000000000	NA	LEPN.1221.00713	217.626	253.954	200.247	169.555	242.706	4	2.33771	2.40475	2.30157	2.22931	2.38508	2.33921	0.0784862	2.2623	2.41613	NT	3579558	262	39	NA	NA	NA	NA	clinical	NA	NA	NA	NA	NA	NA	47	NA	CNRL
Legionella pneumophila	CNR-L_191593794	JAWTCH000000000	NA	LEPN.1221.00714	151.364	126.687	161.29	206.056	142.624	4	2.18002	2.10273	2.20761	2.31398	2.15419	2.18773	0.0900908	2.09945	2.27602	NT	3438961	112	40	NA	NA	NA	NA	clinical	NA	NA	NA	NA	NA	NA	436	NA	CNRL
Legionella pneumophila	CNR-L_200091248	JAWSWF000000000	NA	LEPN.1221.00715	526.316	NA	NA	2493.03	597.72	3	2.72125	NA	NA	3.39673	2.7765	2.96482	0.375058	2.54041	3.38923	T	3461130	130	40	NA	NA	NA	NA	clinical	NA	NA	NA	NA	NA	NA	1	NA	CNRL
Legionella pneumophila	CNR-L_191609927	JAWTCB000000000	NA	LEPN.1221.00716	176.841	NA	123.392	160.443	211.241	3	2.24758	NA	2.09129	2.20532	2.32478	2.25923	0.0605733	2.19068	2.32777	NT	3475604	145	40	NA	NA	NA	NA	clinical	NA	NA	NA	NA	NA	NA	48	NA	CNRL
Legionella pneumophila	CNR-L_191517288	JAWTDF000000000	NA	LEPN.1221.00717	5984.69	9653.94	1325.61	3387.99	2016.56	4	3.77704	3.9847	3.12242	3.52994	3.30461	3.64907	0.295449	3.35954	3.93861	T	3601913	176	40	NA	NA	NA	NA	clinical	NA	NA	NA	NA	NA	NA	48	NA	CNRL
Legionella pneumophila	CNR-L_191022607	JAWTGY000000000	NA	LEPN.1221.00718	2556.69	NA	1691.73	534.537	172.654	3	3.40768	NA	3.22833	2.72798	2.23718	2.79094	0.587786	2.12581	3.45607	T	3690418	193	40	NA	NA	NA	NA	clinical	NA	NA	NA	NA	NA	NA	1324	NA	CNRL
Legionella pneumophila	CNR-L_201619072	JAWTSS000000000	NA	LEPN.1221.00719	384.539	NA	NA	421.875	299.282	3	2.58494	NA	NA	2.62518	2.47608	2.56207	0.0771384	2.47478	2.64936	T	3413357	203	40	NA	NA	NA	NA	clinical	NA	NA	NA	NA	NA	NA	48	NA	CNRL
Legionella pneumophila	CNR-L_191593832	JAWTCF000000000	NA	LEPN.1221.00720	173.449	223.377	141.714	181.547	168.613	4	2.23917	2.34904	2.15141	2.25899	2.22689	2.26852	0.0552815	2.21435	2.3227	NT	3571893	217	40	NA	NA	NA	NA	clinical	NA	NA	NA	NA	NA	NA	47	NA	CNRL
Legionella pneumophila	CNR-L_210828078	JAWTMV000000000	NA	LEPN.1221.00721	2372.26	NA	NA	267.484	357.391	3	3.37516	NA	NA	2.4273	2.55314	2.7852	0.514782	2.20268	3.36772	T	3418350	224	40	NA	NA	NA	NA	clinical	NA	NA	NA	NA	NA	NA	48	NA	CNRL
Legionella pneumophila	CNR-L_200498731	JAWTZH000000000	NA	LEPN.1221.00722	215.802	NA	NA	157.658	147.744	3	2.33405	NA	NA	2.19772	2.16951	2.23376	0.0879953	2.13419	2.33333	NT	3571783	226	40	NA	NA	NA	NA	clinical	NA	NA	NA	NA	NA	NA	47	NA	CNRL
Legionella pneumophila	CNR-L_191753584	JAWTAX000000000	NA	LEPN.1221.00723	151.194	200.595	175.581	178.329	231.317	4	2.17953	2.30232	2.24448	2.25122	2.36421	2.27432	0.0782763	2.19761	2.35103	NT	3557523	227	40	NA	NA	NA	NA	clinical	NA	NA	NA	NA	NA	NA	47	NA	CNRL
Legionella pneumophila	CNR-L_192097141	JAWSXI000000000	NA	LEPN.1221.00724	304.514	345.165	151.086	169.881	185.117	4	2.48361	2.53803	2.17922	2.23014	2.26745	2.37981	0.153658	2.22922	2.53039	NT	3610374	234	40	NA	NA	NA	NA	clinical	NA	NA	NA	NA	NA	NA	47	NA	CNRL
Legionella pneumophila	CNR-L_191213210	JAWTFK000000000	NA	LEPN.1221.00725	245.586	206.752	150.229	164.746	181.474	4	2.3902	2.31545	2.17675	2.21682	2.25881	2.29532	0.0750638	2.22176	2.36888	NT	3574462	234	40	NA	NA	NA	NA	clinical	NA	NA	NA	NA	NA	NA	47	NA	CNRL
Legionella pneumophila	CNR-L_201433015	JAWTUF000000000	NA	LEPN.1221.00726	168.337	NA	NA	237.476	162.673	3	2.22618	NA	NA	2.37562	2.21132	2.27104	0.0908751	2.16821	2.37387	NT	3574909	235	40	NA	NA	NA	NA	clinical	NA	NA	NA	NA	NA	NA	47	NA	CNRL
Legionella pneumophila	CNR-L_201458755	JAWTTZ000000000	NA	LEPN.1221.00727	210.852	NA	NA	269.878	192.08	3	2.32398	NA	NA	2.43117	2.28348	2.34621	0.0763114	2.25986	2.43256	NT	3626232	237	40	NA	NA	NA	NA	clinical	NA	NA	NA	NA	NA	NA	47	NA	CNRL
Legionella pneumophila	CNR-L_210229461	JAWTPA000000000	NA	LEPN.1221.00728	262.508	NA	NA	376.186	211.516	3	2.41914	NA	NA	2.5754	2.32534	2.43996	0.126323	2.29702	2.58291	NT	3569403	239	40	NA	NA	NA	NA	clinical	NA	NA	NA	NA	NA	NA	47	NA	CNRL
Legionella pneumophila	CNR-L_210213532	JAWTPG000000000	NA	LEPN.1221.00729	174.787	NA	NA	327.246	203.795	3	2.24251	NA	NA	2.51487	2.30919	2.35553	0.14197	2.19487	2.51618	NT	3633986	246	40	NA	NA	NA	NA	clinical	NA	NA	NA	NA	NA	NA	47	NA	CNRL
Legionella pneumophila	CNR-L_191744364	JAWTAZ000000000	NA	LEPN.1221.00730	205.809	218.126	151.748	186.779	226.07	4	2.31346	2.33871	2.18112	2.27133	2.35424	2.31944	0.0362074	2.28395	2.35492	NT	3576690	248	40	NA	NA	NA	NA	clinical	NA	NA	NA	NA	NA	NA	47	NA	CNRL
Legionella pneumophila	CNR-L_191842027	JAWSZQ000000000	NA	LEPN.1221.00731	228.648	178.337	184.041	175.885	163.241	4	2.35917	2.25124	2.26491	2.24523	2.21283	2.26712	0.0636438	2.20475	2.32949	NT	3578007	249	40	NA	NA	NA	NA	clinical	NA	NA	NA	NA	NA	NA	47	NA	CNRL
Legionella pneumophila	CNR-L_211023006	JAWTLP000000000	NA	LEPN.1221.00732	1497.97	NA	NA	979.363	231.641	3	3.1755	NA	NA	2.99094	2.36482	2.84375	0.424914	2.36293	3.32458	T	3408811	184	41	NA	NA	NA	NA	clinical	NA	NA	NA	NA	NA	NA	48	NA	CNRL
Legionella pneumophila	CNR-L_211001474	JAWTLU000000000	NA	LEPN.1221.00733	56733	NA	NA	6102.2	2517.55	3	4.75384	NA	NA	3.78549	3.40098	3.9801	0.69711	3.19126	4.76894	T	3590880	197	41	NA	NA	NA	NA	clinical	NA	NA	NA	NA	NA	NA	1324	NA	CNRL
Legionella pneumophila	CNR-L_201406020	JAWTUJ000000000	NA	LEPN.1221.00734	317.807	NA	NA	261.54	237.754	3	2.50216	NA	NA	2.41754	2.37613	2.43194	0.0642404	2.35925	2.50464	NT	3440936	223	41	NA	NA	NA	NA	clinical	NA	NA	NA	NA	NA	NA	48	NA	CNRL
Legionella pneumophila	CNR-L_191559813	JAWTCS000000000	NA	LEPN.1221.00735	848.006	248.634	157.095	175.769	289.104	4	2.9284	2.39556	2.19616	2.24494	2.46105	2.50749	0.294833	2.21856	2.79642	T	3412581	226	41	NA	NA	NA	NA	clinical	NA	NA	NA	NA	NA	NA	48	NA	CNRL
Legionella pneumophila	CNR-L_200042176	JAWSWI000000000	NA	LEPN.1221.00736	220.081	NA	NA	125.35	119.847	3	2.34258	NA	NA	2.09812	2.07863	2.17311	0.147089	2.00667	2.33956	NT	3535548	231	41	NA	NA	NA	NA	clinical	NA	NA	NA	NA	NA	NA	109	NA	CNRL
Legionella pneumophila	CNR-L_210882736	JAWTMO000000000	NA	LEPN.1221.00737	5667.42	NA	NA	8525.39	2225.51	3	3.75339	NA	NA	3.93071	3.34743	3.67718	0.299017	3.33881	4.01554	T	3516377	231	41	NA	NA	NA	NA	clinical	NA	NA	NA	NA	NA	NA	45	NA	CNRL
Legionella pneumophila	CNR-L_190020290	JAWTKI000000000	NA	LEPN.1221.00738	379.052	NA	NA	NA	218.935	2	2.5787	NA	NA	NA	2.34032	2.45951	0.168563	2.22589	2.69312	NT	3631459	242	41	NA	NA	NA	NA	clinical	NA	NA	NA	NA	NA	NA	47	NA	CNRL
Legionella pneumophila	CNR-L_190344177	JAWTJA000000000	NA	LEPN.1221.00739	368.182	NA	144.497	122.036	86.1557	3	2.56606	NA	2.15986	2.08649	1.93528	2.19594	0.329327	1.82328	2.56861	NT	3576475	243	41	NA	NA	NA	NA	clinical	NA	NA	NA	NA	NA	NA	47	NA	CNRL
Legionella pneumophila	CNR-L_191549589	JAWTCV000000000	NA	LEPN.1221.00740	4262.81	NA	156.661	2871.49	1146.84	3	3.6297	NA	2.19496	3.45811	3.0595	3.38244	0.292531	3.05141	3.71346	T	3447007	129	42	NA	NA	NA	NA	clinical	NA	NA	NA	NA	NA	NA	23	NA	CNRL
Legionella pneumophila	CNR-L_190247177	JAWTJL000000000	NA	LEPN.1221.00741	5786.92	676.856	6151.16	394.489	7638.96	4	3.76245	2.8305	3.78896	2.59603	3.88303	3.268	0.649536	2.63147	3.90454	T	3535456	148	42	NA	NA	NA	NA	clinical	NA	NA	NA	NA	NA	NA	18	NA	CNRL
Legionella pneumophila	CNR-L_200222110	JAWSVX000000000	NA	LEPN.1221.00742	167433	NA	NA	7200.79	14653.3	3	5.22384	NA	NA	3.85738	4.16593	4.41572	0.716657	3.60476	5.22668	T	3649562	164	42	NA	NA	NA	NA	clinical	NA	NA	NA	NA	NA	NA	62	NA	CNRL
Legionella pneumophila	CNR-L_191348563	JAWTEN000000000	NA	LEPN.1221.00743	950.169	5722.4	708.746	8042.65	1693.38	4	2.9778	3.75758	2.85049	3.9054	3.22875	3.46738	0.436923	3.03921	3.89556	T	3613216	178	42	NA	NA	NA	NA	clinical	NA	NA	NA	NA	NA	NA	48	NA	CNRL
Legionella pneumophila	CNR-L_191567395	JAWTCN000000000	NA	LEPN.1221.00744	327.706	566.728	99.3684	151.207	161.482	4	2.51548	2.75337	1.99725	2.17957	2.20812	2.41414	0.272528	2.14707	2.68121	NT	3524522	200	42	NA	NA	NA	NA	clinical	NA	NA	NA	NA	NA	NA	46	NA	CNRL
Legionella pneumophila	CNR-L_201668736	JAWTSJ000000000	NA	LEPN.1221.00745	720.45	NA	NA	233.559	175.967	3	2.8576	NA	NA	2.3684	2.24543	2.49048	0.323832	2.12403	2.85692	T	3521713	222	42	NA	NA	NA	NA	clinical	NA	NA	NA	NA	NA	NA	48	NA	CNRL
Legionella pneumophila	CNR-L_190808869	JAWTHP000000000	NA	LEPN.1221.00746	227.351	113.729	176.741	93.7858	123.22	4	2.3567	2.05587	2.24734	1.97214	2.09068	2.11885	0.166188	1.95598	2.28171	NT	3464588	229	42	NA	NA	NA	NA	clinical	NA	NA	NA	NA	NA	NA	48	NA	CNRL
Legionella pneumophila	CNR-L_191477665	JAWTDS000000000	NA	LEPN.1221.00747	132.207	219.522	193.627	197.555	164.595	4	2.12125	2.34148	2.28697	2.29569	2.21642	2.24371	0.0966098	2.14903	2.33839	NT	3574481	236	42	NA	NA	NA	NA	clinical	NA	NA	NA	NA	NA	NA	47	NA	CNRL
Legionella pneumophila	CNR-L_202042898	JAWTQS000000000	NA	LEPN.1221.00748	174.321	NA	NA	289.985	249.419	3	2.24135	NA	NA	2.46238	2.39693	2.36688	0.113535	2.23841	2.49536	NT	3603735	291	42	NA	NA	NA	NA	clinical	NA	NA	NA	NA	NA	NA	47	NA	CNRL
Legionella pneumophila	CNR-L_191559611	JAWTCU000000000	NA	LEPN.1221.00749	93.881	NA	609.185	218.248	NA	2	1.97258	NA	2.78475	2.33895	NA	2.15576	0.259065	1.79672	2.5148	NT	3629419	363	42	NA	NA	NA	NA	clinical	NA	NA	NA	NA	NA	NA	47	NA	CNRL
Legionella pneumophila	CNR-L_201243221	JAWTVX000000000	NA	LEPN.1221.00750	363.598	NA	NA	254.865	197.531	3	2.56062	NA	NA	2.40631	2.29563	2.42086	0.133091	2.27025	2.57146	NT	3448491	190	43	NA	NA	NA	NA	clinical	NA	NA	NA	NA	NA	NA	48	NA	CNRL
Legionella pneumophila	CNR-L_210360026	JAWTOD000000000	NA	LEPN.1221.00751	259.903	NA	NA	1740.78	178.423	3	2.41481	NA	NA	3.24074	2.25145	2.63567	0.530338	2.03555	3.23579	T	3670956	203	43	NA	NA	NA	NA	clinical	NA	NA	NA	NA	NA	NA	1324	NA	CNRL
Legionella pneumophila	CNR-L_210315985	JAWTOM000000000	NA	LEPN.1221.00752	259.897	NA	NA	145.769	236.339	3	2.4148	NA	NA	2.16367	2.37354	2.31733	0.134671	2.16494	2.46973	NT	3571112	207	43	NA	NA	NA	NA	clinical	NA	NA	NA	NA	NA	NA	82	NA	CNRL
Legionella pneumophila	CNR-L_191779683	JAWTAR000000000	NA	LEPN.1221.00753	788.41	895.129	1226.92	1332.36	1303.58	4	2.89675	2.95189	3.08882	3.12462	3.11514	3.0221	0.115194	2.90921	3.13499	T	3487942	133	44	NA	NA	NA	NA	clinical	NA	NA	NA	NA	NA	NA	23	NA	CNRL
Legionella pneumophila	CNR-L_200192020	JAWSVY000000000	NA	LEPN.1221.00754	331.536	NA	NA	150.111	220.389	3	2.52053	NA	NA	2.17641	2.34319	2.34671	0.172086	2.15198	2.54144	NT	3669930	229	44	NA	NA	NA	NA	clinical	NA	NA	NA	NA	NA	NA	82	NA	CNRL
Legionella pneumophila	CNR-L_201079753	JAWTWZ000000000	NA	LEPN.1221.00755	349.65	NA	NA	193.68	189.078	3	2.54363	NA	NA	2.28708	2.27664	2.36912	0.151224	2.198	2.54024	NT	3578946	230	44	NA	NA	NA	NA	clinical	NA	NA	NA	NA	NA	NA	82	NA	CNRL
Legionella pneumophila	CNR-L_202026410	JAWTQU000000000	NA	LEPN.1221.00756	3930.53	NA	NA	1747.92	662.77	3	3.59445	NA	NA	3.24252	2.82136	3.21945	0.38706	2.78145	3.65744	T	3646838	270	44	NA	NA	NA	NA	clinical	NA	NA	NA	NA	NA	NA	1324	NA	CNRL
Legionella pneumophila	CNR-L_191567443	JAWTCM000000000	NA	LEPN.1221.00757	13457.2	NA	573.975	2426.68	13816.9	3	4.12895	NA	2.75889	3.38501	4.14041	3.88479	0.43286	3.39497	4.37461	T	3475454	133	45	NA	NA	NA	NA	clinical	NA	NA	NA	NA	NA	NA	16	NA	CNRL
Legionella pneumophila	CNR-L_191120338	JAWTGB000000000	NA	LEPN.1221.00758	221.507	107.323	78.9959	91.4746	80.9352	4	2.34539	2.03069	1.8976	1.9613	1.90814	2.06138	0.195875	1.86943	2.25333	NT	3714572	211	45	NA	NA	NA	NA	clinical	NA	NA	NA	NA	NA	NA	82	NA	CNRL
Legionella pneumophila	CNR-L_191532218	JAWTDC000000000	NA	LEPN.1221.00759	185.342	111.237	181.903	129.613	169.001	4	2.26797	2.04625	2.25984	2.11265	2.22789	2.16369	0.102299	2.06344	2.26394	NT	3653257	217	45	NA	NA	NA	NA	clinical	NA	NA	NA	NA	NA	NA	48	NA	CNRL
Legionella pneumophila	CNR-L_200875004	JAWTYF000000000	NA	LEPN.1221.00760	201.613	NA	NA	NA	999.318	2	2.30452	NA	NA	NA	2.9997	2.65211	0.49157	1.97084	3.33338	T	3620049	221	45	NA	NA	NA	NA	clinical	NA	NA	NA	NA	NA	NA	1324	NA	CNRL
Legionella pneumophila	CNR-L_192003647	JAWSXY000000000	NA	LEPN.1221.00761	56495.7	NA	2892.34	30514.8	11387.5	3	4.75202	NA	3.46125	4.48451	4.05643	4.43098	0.35087	4.03395	4.82802	T	3946672	140	46	NA	NA	NA	NA	clinical	NA	NA	NA	NA	NA	NA	62	NA	CNRL
Legionella pneumophila	CNR-L_210523078	JAWTNS000000000	NA	LEPN.1221.00762	196.809	NA	NA	242.023	225.336	3	2.29405	NA	NA	2.38386	2.35283	2.34358	0.0456147	2.29196	2.39519	NT	3696834	220	46	NA	NA	NA	NA	clinical	NA	NA	NA	NA	NA	NA	82	NA	CNRL
Legionella pneumophila	CNR-L_211242096	JAWTKL000000000	NA	LEPN.1221.00763	120.246	NA	NA	145.458	144.695	3	2.08007	NA	NA	2.16274	2.16045	2.13442	0.0470827	2.08114	2.1877	NT	3569249	228	46	NA	NA	NA	NA	clinical	NA	NA	NA	NA	NA	NA	1324	NA	CNRL
Legionella pneumophila	CNR-L_211063579	JAWTLE000000000	NA	LEPN.1221.00764	15945.2	NA	NA	1351.9	858.79	3	4.20263	NA	NA	3.13094	2.93389	3.42249	0.68277	2.64987	4.1951	T	3511402	266	46	NA	NA	NA	NA	clinical	NA	NA	NA	NA	NA	NA	1358	NA	CNRL
Legionella pneumophila	CNR-L_210275574	JAWTOR000000000	NA	LEPN.1221.00765	210.946	NA	NA	168.058	246.251	3	2.32417	NA	NA	2.22546	2.39138	2.31367	0.0834573	2.21923	2.40811	NT	3660641	198	47	NA	NA	NA	NA	clinical	NA	NA	NA	NA	NA	NA	82	NA	CNRL
Legionella pneumophila	CNR-L_191897904	JAWSYX000000000	NA	LEPN.1221.00766	217.56	NA	553.655	781.142	306.334	3	2.33758	NA	2.74324	2.89273	2.4862	2.57217	0.287387	2.24697	2.89737	T	3717857	220	47	NA	NA	NA	NA	clinical	NA	NA	NA	NA	NA	NA	45	NA	CNRL
Legionella pneumophila	CNR-L_201845736	JAWTRJ000000000	NA	LEPN.1221.00767	6499.34	NA	NA	2903.23	616.166	3	3.81287	NA	NA	3.46288	2.7897	3.35515	0.520024	2.7667	3.9436	T	3462266	231	47	NA	NA	NA	NA	clinical	NA	NA	NA	NA	NA	NA	207	NA	CNRL
Legionella pneumophila	CNR-L_210712190	JAWTNF000000000	NA	LEPN.1221.00768	188.842	NA	NA	240.049	307.692	3	2.2761	NA	NA	2.3803	2.48812	2.38151	0.106014	2.26154	2.50147	NT	3634186	249	47	NA	NA	NA	NA	clinical	NA	NA	NA	NA	NA	NA	82	NA	CNRL
Legionella pneumophila	CNR-L_201047858	JAWTXG000000000	NA	LEPN.1221.00769	250.81	NA	NA	16714.6	1146.99	3	2.39935	NA	NA	4.2231	3.05956	3.22733	0.923379	2.18245	4.27222	T	3740664	253	47	NA	NA	NA	NA	clinical	NA	NA	NA	NA	NA	NA	82	NA	CNRL
Legionella pneumophila	CNR-L_191508665	JAWTDI000000000	NA	LEPN.1221.00770	160.741	214.806	127.571	192.936	215.609	4	2.20613	2.33205	2.10575	2.28541	2.33367	2.28931	0.059801	2.23071	2.34792	NT	3585762	179	48	NA	NA	NA	NA	clinical	NA	NA	NA	NA	NA	NA	47	NA	CNRL
Legionella pneumophila	CNR-L_191877862	JAWSZD000000000	NA	LEPN.1221.00771	254.292	138.53	161.072	144.962	204.743	4	2.40533	2.14155	2.20702	2.16125	2.31121	2.25484	0.125724	2.13163	2.37804	NT	3774455	234	48	NA	NA	NA	NA	clinical	NA	NA	NA	NA	NA	NA	82	NA	CNRL
Legionella pneumophila	CNR-L_201314132	JAWTVJ000000000	NA	LEPN.1221.00772	373.602	NA	NA	216.073	202.633	3	2.57241	NA	NA	2.3346	2.30671	2.40457	0.146017	2.23934	2.5698	NT	3741323	251	48	NA	NA	NA	NA	clinical	NA	NA	NA	NA	NA	NA	82	NA	CNRL
Legionella pneumophila	CNR-L_210305313	JAWTOP000000000	NA	LEPN.1221.00773	134.911	NA	NA	192.146	168.891	3	2.13005	NA	NA	2.28363	2.22761	2.21376	0.0777231	2.12581	2.30171	NT	3648499	252	48	NA	NA	NA	NA	clinical	NA	NA	NA	NA	NA	NA	82	NA	CNRL
Legionella pneumophila	CNR-L_210223125	JAWTPC000000000	NA	LEPN.1221.00774	200.021	NA	NA	213.379	174.677	3	2.30108	NA	NA	2.32915	2.24224	2.29082	0.0443568	2.24063	2.34101	NT	3637734	252	48	NA	NA	NA	NA	clinical	NA	NA	NA	NA	NA	NA	82	NA	CNRL
Legionella pneumophila	CNR-L_191442436	JAWTEB000000000	NA	LEPN.1221.00775	200.733	136.387	120.482	123.542	136.644	4	2.30262	2.13477	2.08092	2.09182	2.13559	2.1662	0.0932159	2.07485	2.25755	NT	3646754	260	48	NA	NA	NA	NA	clinical	NA	NA	NA	NA	NA	NA	82	NA	CNRL
Legionella pneumophila	CNR-L_211038486	JAWTLL000000000	NA	LEPN.1221.00776	4278.55	NA	NA	7771.99	1211.84	3	3.6313	NA	NA	3.89053	3.08345	3.53509	0.412054	3.06882	4.00137	T	3647261	294	48	NA	NA	NA	NA	clinical	NA	NA	NA	NA	NA	NA	1358	NA	CNRL
Legionella pneumophila	CNR-L_191092056	JAWTGL000000000	NA	LEPN.1221.00777	264.82	209.257	132.045	224.971	145.003	4	2.42295	2.32068	2.12072	2.35213	2.16138	2.31428	0.110547	2.20595	2.42262	NT	3582810	182	49	NA	NA	NA	NA	clinical	NA	NA	NA	NA	NA	NA	47	NA	CNRL
Legionella pneumophila	CNR-L_211045925	JAWTLJ000000000	NA	LEPN.1221.00778	237.654	NA	NA	112.745	216.97	3	2.37594	NA	NA	2.0521	2.3364	2.25481	0.176669	2.0549	2.45473	NT	3633235	258	49	NA	NA	NA	NA	clinical	NA	NA	NA	NA	NA	NA	82	NA	CNRL
Legionella pneumophila	CNR-L_211018340	JAWTLR000000000	NA	LEPN.1221.00779	3765.53	NA	NA	7546.68	959.968	3	3.57583	NA	NA	3.87776	2.98226	3.47861	0.455596	2.96307	3.99416	T	3644989	276	49	NA	NA	NA	NA	clinical	NA	NA	NA	NA	NA	NA	1358	NA	CNRL
Legionella pneumophila	CNR-L_191436439	JAWTEE000000000	NA	LEPN.1221.00780	177.151	121.813	83.0072	129.35	131.794	4	2.24834	2.0857	1.91912	2.11177	2.1199	2.14143	0.0727559	2.07013	2.21272	NT	3693988	277	50	NA	NA	NA	NA	clinical	NA	NA	NA	NA	NA	NA	82	NA	CNRL
Legionella pneumophila	CNR-L_201048333	JAWTXF000000000	NA	LEPN.1221.00781	213.031	NA	NA	268.226	179.49	3	2.32844	NA	NA	2.4285	2.25404	2.33699	0.0875435	2.23793	2.43606	NT	3735831	239	51	NA	NA	NA	NA	clinical	NA	NA	NA	NA	NA	NA	82	NA	CNRL
Legionella pneumophila	CNR-L_201537426	JAWTTJ000000000	NA	LEPN.1221.00782	272.354	NA	NA	219.689	275.067	3	2.43513	NA	NA	2.34181	2.43944	2.40546	0.0551666	2.34303	2.46789	NT	3742529	273	51	NA	NA	NA	NA	clinical	NA	NA	NA	NA	NA	NA	82	NA	CNRL
Legionella pneumophila	CNR-L_191883987	JAWSZB000000000	NA	LEPN.1221.00783	342.126	136.966	117.147	129.918	192.865	4	2.53419	2.13661	2.06873	2.11367	2.28525	2.26743	0.193418	2.07788	2.45698	NT	3650253	291	53	NA	NA	NA	NA	clinical	NA	NA	NA	NA	NA	NA	82	NA	CNRL
Legionella pneumophila	CNR-L_191714424	JAWTBG000000000	NA	LEPN.1221.00784	196.775	236.265	128.339	165.063	205.926	4	2.29397	2.3734	2.10836	2.21765	2.31371	2.29968	0.0642727	2.2367	2.36267	NT	4034596	929	64	NA	NA	NA	NA	clinical	NA	NA	NA	NA	NA	NA	1324	NA	CNRL
Legionella pneumophila	CNR-L_192003628	JAWSXZ000000000	NA	LEPN.1221.00785	9006.22	42376.9	26907.6	19468	4724.66	4	3.95454	4.62713	4.42987	4.28932	3.67437	4.13634	0.412611	3.73199	4.54069	T	3941579	167	69	NA	NA	NA	NA	clinical	NA	NA	NA	NA	NA	NA	62	NA	CNRL
Legionella pneumophila	CNR-L_191705771	JAWTBJ000000000	NA	LEPN.1221.00786	259.664	119.742	101.229	188.695	414.408	4	2.41441	2.07825	2.00531	2.27576	2.61743	2.34646	0.227287	2.12372	2.5692	NT	3463917	263	80	NA	NA	NA	NA	clinical	NA	NA	NA	NA	NA	NA	2899	NA	CNRL
Acinetobacter baumannii	08-IB3	GCA_028447355.1	08-IB3	ACBA.0922.00150	162	205	248	116	NA	4	2.20952	2.31175	2.39445	2.06446	NA	2.24504	0.142181	2.10571	2.38438	NT	3798562	49	18	Germany	NA	2008	presence of OXA-51	environment	duck, air sample, duck hatchery	OXA-386	NA	NA	NA	KL95	1416	NA	Gottfried
Acinetobacter baumannii	12-311	GCA_028446505.1	12-62-Marie	ACBA.0922.00413	1310	636	295	206	NA	4	3.11727	2.80346	2.46982	2.31387	NA	2.6761	0.358057	2.32521	3.02699	T	3806951	86	50	Germany	NA	2012	presence of OXA-51	environment	hen chick, day 1, tracheal	OXA-385	NA	NA	NA	KL9	866	NA	Gottfried
Acinetobacter baumannii	12-315	GCA_028447285.1	12-Marie315	ACBA.0922.00072	2740	203	194	190	NA	4	3.43775	2.3075	2.2878	2.27875	NA	2.57795	0.573326	2.0161	3.1398	NT	3906201	38	12	Germany	NA	2012	presence of OXA-51	environment	hen chick, day 1, tracheal	OXA-385	NA	NA	NA	KL9	866	NA	Gottfried
Acinetobacter baumannii	12-401	GCA_028447315.1	12-202_Marie	ACBA.0922.00223	8250000	2070000	6530000	4730000	NA	4	6.91645	6.31597	6.81491	6.67486	NA	6.68055	0.262459	6.42334	6.93776	T	3870392	68	22	Germany	NA	2012	presence of OXA-51	environment	chicken, hen, tracheal	OXA-68	NA	NA	NA	KL8	23	NA	Gottfried
Acinetobacter baumannii	12-65-RKI-309	GCA_001693115.1	192/2C	ACBA.0922.00088	8870000	4360000	10800000	6300000	NA	4	6.94792	6.63949	7.03342	6.79934	NA	6.85504	0.173218	6.68529	7.02479	T	3877030	66	13	Germany	NA	2012	presence of OXA-51	environment	animal	OXA-68	NA	NA	NA	KL8	23	NA	Gottfried
Acinetobacter baumannii	13-150-1C	GCA_028446515.1	13-150-1C	ACBA.0922.00033	1450000	82000	1180000	523000	NA	4	6.16137	4.91381	6.07188	5.7185	NA	5.71639	0.568188	5.15958	6.27321	T	3755503	25	10	Poland	Oder	2013	presence of OXA-51	environment	white stork nestling, tracheal	OXA-388	NA	NA	NA	KL65	-	177	Gottfried
Acinetobacter baumannii	13-151-1C	GCA_002573725.1	151/1C	ACBA.0922.00200	152	93.1	86.1	335	NA	4	2.18184	1.96895	1.935	2.52504	NA	2.15271	0.271199	1.88694	2.41848	NT	4013110	43	21	Poland	Oder	2013	presence of OXA-51	environment	white stork nestling, tracheal	OXA-378	NA	NA	NA	KL124	923	NA	Gottfried
Acinetobacter baumannii	13-156-2C	GCA_028446485.1	13-156-2C	ACBA.0922.00171	309	95.7	127	88.9	NA	4	2.48996	1.98091	2.1038	1.9489	NA	2.13089	0.248514	1.88736	2.37443	NT	3715224	46	19	Poland	Oder	2013	presence of OXA-51	environment	white stork nestling, tracheal	OXA-379	NA	NA	NA	KL24	926	NA	Gottfried
Acinetobacter baumannii	13-192-2C	GCA_001693105.1	192/2C	ACBA.0922.00311	1160000	583000	3290000	1570000	NA	4	6.06446	5.76567	6.5172	6.1959	NA	6.13581	0.311535	5.83051	6.4411	T	3919229	657	30	Poland	Polecko	2013	presence of OXA-51	environment	animal	OXA-381	NA	NA	NA	KL79	943	NA	Gottfried
Acinetobacter baumannii	13-268-2C	GCA_028446465.1	13-268-2C	ACBA.0922.00189	12700000	419000	1640000	1120000	NA	4	7.1038	5.62221	6.21484	6.04922	NA	6.24752	0.623063	5.63693	6.85811	T	3843505	50	20	Poland	Bytomiec	2013	presence of OXA-51	environment	white stork nestling, tracheal	OXA-382	NA	NA	NA	KL239	-	26, 57, 648, 960, 1094, 1358, 1427	Gottfried
Acinetobacter baumannii	13-278-3C	GCA_028446405.1	13-278-3C	ACBA.0922.00342	763	144	234	127	NA	4	2.88252	2.15836	2.36922	2.1038	NA	2.37848	0.354986	2.0306	2.72636	NT	3790149	98	34	Poland	Stary Raduszec	2013	presence of OXA-51	environment	white stork nestling, tracheal	OXA-51	NA	NA	NA	KL91	-	1410	Gottfried
Acinetobacter baumannii	13-280-1C	GCA_001693125.1	280/1C	ACBA.0922.00091	527	171	1300	563	NA	4	2.72181	2.233	3.11394	2.75051	NA	2.70481	0.361652	2.3504	3.05923	T	4123810	992	13	Poland	Czarnowo	2013	presence of OXA-51	environment	animal	OXA-378	NA	NA	NA	KL121	821	NA	Gottfried
Acinetobacter baumannii	13-284-2C	GCA_028446445.1	13-284-2C	ACBA.0922.00040	134	48600	9460	8280	NA	4	2.1271	4.68664	3.97589	3.91803	NA	3.67692	1.09071	2.60804	4.7458	T	3884306	43	10	Poland	Kamiona	2013	presence of OXA-51	environment	white stork nestling, tracheal	OXA-384	NA	NA	NA	KL126	465	NA	Gottfried
Acinetobacter baumannii	13-291-1C	GCA_028446415.1	13-291-1C	ACBA.0922.00269	194	47.7	118	175	NA	4	2.2878	1.67852	2.07188	2.24304	NA	2.07031	0.277273	1.79859	2.34203	NT	3732619	54	26	Poland	Moszowice	2013	presence of OXA-51	environment	white stork nestling, tracheal	OXA-126	NA	NA	NA	KL203	155	NA	Gottfried
Acinetobacter baumannii	13-3.5D	GCA_001693095.1	3.5D	ACBA.0922.00081	6940	159	2590	1140	NA	4	3.84136	2.2014	3.4133	3.0569	NA	3.12824	0.696162	2.44601	3.81047	T	4092837	90	12	Germany	NA	2013	presence of OXA-51	environment	animal	OXA-71	NA	NA	NA	KL11	388	NA	Gottfried
Acinetobacter baumannii	13-658C	GCA_028446365.1	13-658C	ACBA.0922.00463	925	281	684	333	NA	4	2.96614	2.44871	2.83506	2.52244	NA	2.69309	0.247356	2.45068	2.93549	T	3768514	125	69	Poland	Podlechy	2013	presence of OXA-51	environment	white stork nestling, tracheal	OXA-390	NA	NA	NA	KL41	930	NA	Gottfried
Acinetobacter baumannii	13-86II-2C	GCA_002573895.1	86II/2C	ACBA.0922.00366	78100	1290	16500	11300	NA	4	4.89265	3.11059	4.21748	4.05308	NA	4.06845	0.734677	3.34848	4.78842	T	3838175	64	38	Poland	Oder	2013	presence of OXA-51	environment	white stork nestling, tracheal	OXA-374	NA	NA	NA	KL41	690	NA	Gottfried
Acinetobacter baumannii	14-29R1	GCA_002573735.1	29R1	ACBA.0922.00402	203	121	88.7	95.8	NA	4	2.3075	2.08279	1.94792	1.98137	NA	2.07989	0.162209	1.92093	2.23885	NT	3827215	95	46	Poland	Bytomiec	2014	presence of OXA-51	environment	white stork nestling, rectal	OXA-51	NA	NA	NA	KL201	927	NA	Gottfried
Acinetobacter baumannii	14-2P2	GCA_028446335.1	14-2P2	ACBA.0922.00460	190	58.2	93.6	61.6	NA	4	2.27875	1.76492	1.97128	1.78958	NA	1.95113	0.237005	1.71887	2.18339	NT	3826149	112	69	Poland	Oder	2014	presence of OXA-51	environment	pellet from stork	OXA-432	NA	NA	NA	KL152	928	NA	Gottfried
Acinetobacter baumannii	14-2P3	GCA_028446305.1	14-2P3	ACBA.0922.00373	296	83.7	180	99.7	NA	4	2.47129	1.92273	2.25527	1.9987	NA	2.162	0.250521	1.91649	2.4075	NT	3792248	76	39	Poland	Oder	2014	presence of OXA-51	environment	pellet from stork	OXA-379	NA	NA	NA	KL24	929	NA	Gottfried
Acinetobacter baumannii	14-2PW1	GCA_028446325.1	14-2PW1	ACBA.0922.00339	2140	54.2	89.9	117	NA	4	3.33041	1.734	1.95376	2.06819	NA	2.27159	0.719375	1.56662	2.97656	NT	3744011	69	34	Poland	Oder	2014	presence of OXA-51	environment	Pellet from stork	OXA-433	NA	NA	NA	KL113	-	37, 52, 118, 126, 167, 245, 268, 274, 286, 354, 369, 379, 454, 516, 763, 937, 939, 969, 992, 1014, 1016, 1017, 1041, 1146, 1147, 1233, 1355, 1356, 1418, 1514, 1525, 1548, 1582, 1735, 1884, 2090, 2122, 2132, 2195, 2206	Gottfried
Acinetobacter baumannii	14-31D1	GCA_001693205.1	31D1	ACBA.0922.00310	1930000	1060000	12700000	2080000	NA	4	6.28556	6.02531	7.1038	6.31806	NA	6.43318	0.465883	5.97663	6.88974	T	3830773	575	30	Poland	Bytomiec	2014	presence of OXA-51	environment	animal	OXA-338	NA	NA	NA	KL126	80	NA	Gottfried
Acinetobacter baumannii	14-42R3	GCA_001693175.1	42R3	ACBA.0922.00019	3460	197	1800	2090	NA	4	3.53908	2.29447	3.25527	3.32015	NA	3.10224	0.552035	2.56126	3.64322	T	3849124	38	8	Poland	Wezyska	2014	presence of OXA-51	environment	animal	OXA-378	NA	NA	NA	KL121	821	NA	Gottfried
Acinetobacter baumannii	14-73D4	GCA_028446275.1	14-73D4	ACBA.0922.00162	7450000	206000	532000	542000	NA	4	6.87216	5.31387	5.72591	5.734	NA	5.91148	0.66982	5.25507	6.56789	T	3740886	66	18	Poland	Oder	2014	presence of OXA-51	environment	white stork nestling, tracheal	OXA-402	NA	NA	NA	KL24	1133	NA	Gottfried
Acinetobacter baumannii	14-8D1	GCA_001693185.1	14-8D1	ACBA.0922.00424	4180	63.4	163	104	NA	4	3.62118	1.80209	2.21219	2.01703	NA	2.41312	0.822601	1.60699	3.21926	NT	3941911	892	52	Poland	Klopot	2014	presence of OXA-51	environment	animal	OXA-69	NA	NA	NA	KL115	512	NA	Gottfried
Acinetobacter baumannii	14-9D1	GCA_028446265.1	14-9D1	ACBA.0922.00324	193	83.1	142	1140	NA	4	2.28556	1.9196	2.15229	3.0569	NA	2.35359	0.492662	1.87079	2.83639	NT	3825635	59	32	Poland	Oder	2014	presence of OXA-51	environment	white stork nestling, tracheal	OXA-126	NA	NA	NA	KL86	1368	NA	Gottfried
Acinetobacter baumannii	14-Fe-1	GCA_028446185.1	14-Fe-1	ACBA.0922.00419	187000	68600	145000	144000	NA	4	5.27184	4.83632	5.16137	5.15836	NA	5.10697	0.188	4.92274	5.29121	T	3800916	101	51	Germany	Wernigerode	2014	presence of OXA-51	environment	feather from unknow bird	OXA-340	NA	NA	NA	KL208	283	NA	Gottfried
Acinetobacter baumannii	14-SPoe1-1	GCA_028446235.1	14-SPoe1-1	ACBA.0922.00272	3020	684	1360	2720	NA	4	3.48001	2.83506	3.13354	3.43457	NA	3.22079	0.29961	2.92718	3.5144	T	3898572	61	26	Germany	Poe‚àö√ºneck	2014	presence of OXA-51	environment	shrew, tracheal	OXA-691	NA	NA	NA	KL37	934	NA	Gottfried
Acinetobacter baumannii	14-SPoe3-1	GCA_028446205.1	14-SPoe3-1	ACBA.0922.00466	2490000	112000	1530000	1180000	NA	4	6.3962	5.04922	6.18469	6.07188	NA	5.9255	0.599454	5.33804	6.51295	T	4009721	137	70	Germany	P‚àö‚àÇ‚àö√ºneck	2014	presence of OXA-51	environment	shrew, tracheal	OXA-762	NA	NA	NA	KL10	935	NA	Gottfried
Acinetobacter baumannii	15-01Po6-1	GCA_028446225.1	15-01Po6-1	ACBA.0922.00441	199	73.6	88.9	69.1	NA	4	2.29885	1.86688	1.9489	1.83948	NA	1.98853	0.212043	1.78073	2.19633	NT	3839722	137	61	Poland	Poznan	2015	presence of OXA-51	environment	white stork nestling, tracheal	OXA-687	NA	NA	NA	KL34	1022	NA	Gottfried
Acinetobacter baumannii	15-220-51-2	GCA_028446165.1	15-220-51-2	ACBA.0922.00435	105000	20400	71700	98900	NA	4	5.02119	4.30963	4.85552	4.9952	NA	4.79538	0.331907	4.47012	5.12065	T	3837992	108	59	Poland	Opole	2015	presence of OXA-51	environment	white stork nestling, tracheal	OXA-689	NA	NA	NA	KL150	1280	NA	Gottfried
Acinetobacter baumannii	15-22038-1	GCA_028446115.1	15-22038-1	ACBA.0922.00393	1060	71.9	110	63.8	NA	4	3.02531	1.85673	2.04139	1.80482	NA	2.18206	0.571256	1.62224	2.74188	NT	3917499	97	43	Poland	Opole	2015	presence of OXA-51	environment	white stork nestling, tracheal	OXA-685	NA	NA	NA	KL35	1036	NA	Gottfried
Acinetobacter baumannii	15-22059-1	GCA_028446105.1	15-22059-1	ACBA.0922.00286	6610000	109000	1670000	800000	NA	4	6.8202	5.03743	6.22272	5.90309	NA	5.99586	0.743461	5.26728	6.72444	T	3705186	50	28	Poland	Opole	2015	presence of OXA-51	environment	white stork nestling, tracheal	OXA-51	NA	NA	NA	KL202	-	346, 1019, 2182	Gottfried
Acinetobacter baumannii	15-22062-1	GCA_028446065.1	15-22062-1	ACBA.0922.00118	12100	84.4	7390	2680	NA	4	4.08279	1.92634	3.86864	3.42813	NA	3.32648	0.972395	2.37355	4.27941	T	3984554	83	15	Poland	Opole	2015	presence of OXA-51	environment	animal	OXA-343	NA	NA	NA	KL202	294	NA	Gottfried
Acinetobacter baumannii	15-22064-2	GCA_028446085.1	15-22064-2	ACBA.0922.00182	193	60.4	117	89.8	NA	4	2.28556	1.78104	2.06819	1.95328	NA	2.02201	0.211646	1.81461	2.22942	NT	3831217	39	20	Poland	Opole	2015	presence of OXA-51	environment	white stork nestling, tracheal	OXA-374	NA	NA	NA	KL218	690	NA	Gottfried
Acinetobacter baumannii	15-22067-2	GCA_028446095.1	15-22067-2	ACBA.0922.00358	151	79	126	102	NA	4	2.17898	1.89763	2.10037	2.0086	NA	2.04639	0.121177	1.92764	2.16515	NT	4098189	106	36	Poland	Opole	2015	presence of OXA-51	environment	white stork nestling, tracheal	OXA-65	NA	NA	NA	KL115	620	NA	Gottfried
Acinetobacter baumannii	15-7P644-1	GCA_028445995.1	15-7P644-1	ACBA.0922.00190	192	57.1	45.9	42.5	NA	4	2.2833	1.75664	1.66181	1.62839	NA	1.83253	0.305381	1.53327	2.1318	NT	3812915	51	20	Poland	Opole	2015	presence of OXA-51	environment	white stork nestling, tracheal	OXA-374	NA	NA	NA	KL46	690	NA	Gottfried
Acinetobacter baumannii	15-7P645-1	GCA_028446045.1	15-7P645-1	ACBA.0922.00369	412000	569000	1470000	1260000	NA	4	5.6149	5.75511	6.16732	6.10037	NA	5.90942	0.266788	5.64798	6.17087	T	3736634	72	38	Poland	Opole	2015	presence of OXA-51	environment	white stork nestling, tracheal	OXA-694	NA	NA	NA	KL58	-	158, 342, 1727	Gottfried
Acinetobacter baumannii	15-7P645-2	GCA_028446025.1	15-7P645-2	ACBA.0922.00246	139	65.3	112	112	NA	4	2.14301	1.81491	2.04922	2.04922	NA	2.01409	0.139954	1.87694	2.15124	NT	3987075	55	24	Poland	Opole	2015	presence of OXA-51	environment	white stork nestling, tracheal	OXA-693	NA	NA	NA	KL227	-	2105	Gottfried
Acinetobacter baumannii	15-7P646-1	GCA_028445965.1	15-7P646-1	ACBA.0922.00037	200	939	2610	2040	NA	4	2.30103	2.97267	3.41664	3.30963	NA	2.99999	0.502914	2.50715	3.49284	T	3805678	38	10	Poland	Opole	2015	presence of OXA-51	environment	white stork nestling, tracheal	OXA-377	NA	NA	NA	KL54	280	NA	Gottfried
Acinetobacter baumannii	15-7P651-1	GCA_028445975.1	15-7P651-1	ACBA.0922.00194	41800	509	11900	4280	NA	4	4.62118	2.70672	4.07555	3.63144	NA	3.75872	0.809757	2.96517	4.55227	T	3924793	70	20	Poland	Opole	2015	presence of OXA-51	environment	white stork nestling, tracheal	OXA-64	NA	NA	NA	KL146	1039	NA	Gottfried
Acinetobacter baumannii	15-7P652-2	GCA_028445875.1	15-7P652-2	ACBA.0922.00360	191	78	120	77.4	NA	4	2.28103	1.89209	2.07918	1.88874	NA	2.03526	0.186456	1.85254	2.21799	NT	4053708	91	37	Poland	Opole	2015	presence of OXA-51	environment	white stork nestling, tracheal	OXA-686	NA	NA	NA	KL20	1022	NA	Gottfried
Acinetobacter baumannii	15-7P653-1	GCA_028445905.1	15-7P653-1	ACBA.0922.00165	226	131	2020	1300	NA	4	2.35411	2.11727	3.30535	3.11394	NA	2.72267	0.575893	2.1583	3.28703	T	3642654	37	19	Poland	Opole	2015	presence of OXA-51	environment	white stork nestling, tracheal	OXA-855	NA	NA	NA	KL19	-	111, 820, 828, 1122, 1525	Gottfried
Acinetobacter baumannii	15-7P655-1	GCA_028445915.1	15-7P655-1	ACBA.0922.00078	69700	131000	380000	198000	NA	4	4.84323	5.11727	5.57978	5.29667	NA	5.20924	0.309497	4.90594	5.51254	T	3945178	56	12	Poland	Opole	2015	presence of OXA-51	environment	white stork nestling, tracheal	OXA-714	NA	NA	NA	KL82	-	373, 421, 449, 1819, 1891, 2147	Gottfried
Acinetobacter baumannii	15-7P830	GCA_028445945.1	15-7P830	ACBA.0922.00146	1560000	300000	736000	304000	NA	4	6.19312	5.47712	5.86688	5.48287	NA	5.755	0.344354	5.41754	6.09246	T	3715471	41	18	Poland	Opole	2015	presence of OXA-51	environment	white stork nestling, tracheal	OXA-51	NA	NA	NA	KL19	162	NA	Gottfried
Acinetobacter baumannii	15-7P830-2	GCA_028445865.1	15-7P830-2	ACBA.0922.00129	184000	2280	47200	7710	NA	4	5.26482	3.35793	4.67394	3.88705	NA	4.29594	0.842348	3.47045	5.12142	T	3772441	60	16	Poland	Opole	2015	presence of OXA-51	environment	white stork nestling, tracheal	OXA-853	NA	NA	NA	KL172	939	NA	Gottfried
Acinetobacter baumannii	15-7P833-4	GCA_028445795.1	15-7P833-4	ACBA.0922.00222	4080	304000	664000	1360000	NA	4	3.61066	5.48287	5.82217	6.13354	NA	5.26231	1.13271	4.15228	6.37234	T	3875719	64	22	Poland	Opole	2015	presence of OXA-51	environment	white stork nestling, tracheal	OXA-682	NA	NA	NA	KL174	-	40, 105, 426, 430, 481, 590, 771, 936, 1036, 1104, 1641, 1649, 1822, 1854, 1856, 1868	Gottfried
Acinetobacter baumannii	15-7P836-1	GCA_028445775.1	15-7P836-1	ACBA.0922.00325	2490000	63000	365000	166000	NA	4	6.3962	4.79934	5.56229	5.22011	NA	5.49449	0.677297	4.83075	6.15822	T	3780963	65	32	Poland	Opole	2015	presence of OXA-51	environment	white stork nestling, tracheal	OXA-683	NA	NA	NA	KL58	1029	NA	Gottfried
Acinetobacter baumannii	15-7P846-1	GCA_028445835.1	15-7P846-1	ACBA.0922.00400	20200	90.7	2760	409	NA	4	4.30535	1.95761	3.44091	2.61172	NA	3.0789	1.0183	2.08099	4.07681	T	3916484	93	45	Poland	Opole	2015	presence of OXA-51	environment	white stork nestling, tracheal	OXA-852	NA	NA	NA	KL34	1017	NA	Gottfried
Acinetobacter baumannii	15-8P03-1	GCA_028445785.1	15-8P03-1	ACBA.0922.00439	2490	73	881	683	NA	4	3.3962	1.86332	2.94498	2.83442	NA	2.75973	0.645119	2.12753	3.39193	T	3773943	123	60	Poland	Opole	2015	presence of OXA-51	environment	white stork nestling, tracheal	OXA-684	NA	NA	NA	KL172	-	3, 14, 37, 124, 181, 203, 319, 354, 442, 500, 588, 729, 764, 766, 924, 1014, 1016, 1017, 1028, 1036, 1065, 1436, 1543, 1822, 1873, 1884, 2132, 2144	Gottfried
Acinetobacter baumannii	15-8P807-1	GCA_028445735.1	15-8P807-1	ACBA.0922.00285	94200	957	32900	13500	NA	4	4.97405	2.98091	4.5172	4.13033	NA	4.15062	0.852652	3.31504	4.98621	T	3897049	49	28	Poland	Opole	2015	presence of OXA-51	environment	white stork nestling, tracheal	OXA-126	NA	NA	NA	KL203	1013	NA	Gottfried
Acinetobacter baumannii	15-8P813-1	GCA_028445765.1	15-8P813-1	ACBA.0922.00096	626000	257000	841000	349000	NA	4	5.79657	5.40993	5.9248	5.54283	NA	5.66853	0.234337	5.43889	5.89818	T	3848546	45	14	Poland	Opole	2015	presence of OXA-51	environment	white stork nestling, tracheal	OXA-717	NA	NA	NA	KL9	1632	NA	Gottfried
Acinetobacter baumannii	15-8P814-1	GCA_028445725.1	15-8P814-1	ACBA.0922.00076	27700	9310	42900	19000	NA	4	4.44248	3.96895	4.63246	4.27875	NA	4.33066	0.281137	4.05515	4.60617	T	3768965	42	12	Poland	Opole	2015	presence of OXA-51	environment	white stork nestling, tracheal	OXA-389	NA	NA	NA	KL101	-	271	Gottfried
Acinetobacter baumannii	15-8P821-2	GCA_028445675.1	15-8P821-2	ACBA.0922.00213	442	124	95.6	158	NA	4	2.64542	2.09342	1.98046	2.19866	NA	2.22949	0.291251	1.94407	2.51491	NT	4186872	120	21	Poland	Opole	2015	presence of OXA-51	environment	white stork nestling, tracheal	OXA-65	NA	NA	NA	KL72	620	NA	Gottfried
Acinetobacter baumannii	15-8P826-1	GCA_028445705.1	15-8P826-1	ACBA.0922.00306	459	73.1	107	195	NA	4	2.66181	1.86392	2.02938	2.29003	NA	2.21129	0.347817	1.87043	2.55214	NT	3726539	54	30	Poland	Opole	2015	presence of OXA-51	environment	white stork nestling, tracheal	OXA-65	NA	NA	NA	KL25	-	595, 758, 1299, 1410	Gottfried
Acinetobacter baumannii	15-932-1	GCA_028445665.1	15-932-1	ACBA.0922.00434	979000	231000	103000	118000	NA	4	5.99078	5.36361	5.01284	5.07188	NA	5.35978	0.447748	4.92099	5.79856	T	3737256	106	59	Germany	Loburg	2015	presence of OXA-51	environment	white stork nestling, tracheal	OXA-854	NA	NA	NA	KL5	-	24, 270, 285, 289, 296, 621, 687, 877, 955, 964, 1019, 1035, 1084, 1278, 1357, 1428, 2199	Gottfried
Acinetobacter baumannii	15-932-2	GCA_028445645.1	15-932-2	ACBA.0922.00113	175000	58600	126000	80000	NA	4	5.24304	4.7679	5.10037	4.90309	NA	5.0036	0.210042	4.79776	5.20944	T	3762028	57	15	Poland	Loburg	2015	presence of OXA-51	environment	white stork nestling, tracheal	OXA-699	NA	NA	NA	KL51	-	25, 113, 114, 228, 240, 307, 402, 455, 529, 588, 612, 619, 690, 735, 754, 991, 1002, 1007, 1112, 1118, 1124, 1193, 1581, 1729, 1850	Gottfried
Acinetobacter baumannii	15-BAuABod-3	GCA_002573805.1	BAuABod-3	ACBA.0922.00497	146	66.8	81.8	53.2	NA	4	2.16435	1.82478	1.91275	1.72591	NA	1.90695	0.18781	1.7229	2.091	NT	4396998	219	99	Germany	NA	2015	presence of OXA-51	environment	turkey,down and dust from hatchery	OXA-64	NA	NA	NA	KL37	25	NA	Gottfried
Acinetobacter baumannii	15-BauABod-4	GCA_028445565.1	15-BauABod-4	ACBA.0922.00380	258000	17200	121000	85400	NA	4	5.41162	4.23553	5.08279	4.93146	NA	4.91535	0.495559	4.42971	5.40099	T	4053482	93	40	Germany	NA	2015	presence of OXA-51	environment	turkey, down and dust from hatchery	OXA-111	NA	NA	NA	KL84	333	NA	Gottfried
Acinetobacter baumannii	15-BAuABod1	GCA_028445625.1	15-BAuA-Bod1	ACBA.0922.00437	255	85.4	71.8	64.1	NA	4	2.40654	1.93146	1.85612	1.80686	NA	2.00025	0.275667	1.7301	2.27039	NT	4092105	136	59	Germany	NA	2015	presence of OXA-51	environment	turkey,down and dust from hatchery	OXA-51	NA	NA	NA	KL81	54	NA	Gottfried
Acinetobacter baumannii	15-Eisch20-1	GCA_028445545.1	15-Eisch20-1	ACBA.0922.00008	281	565	1120	678	NA	4	2.44871	2.75205	3.04922	2.83123	NA	2.7703	0.248504	2.52677	3.01383	T	3824663	26	6	Poland	Poznan	2015	presence of OXA-51	environment	white stork,egg shells	OXA-716	NA	NA	NA	KL79	-	1905	Gottfried
Acinetobacter baumannii	15-Eisch21-2	GCA_028445585.1	15-Eisch21-2	ACBA.0922.00315	56400	7370	22200	5370	NA	4	4.75128	3.86747	4.34635	3.72997	NA	4.17377	0.466932	3.71618	4.63135	T	3781159	68	31	Poland	Poznan	2015	presence of OXA-51	environment	white stork egg shells	OXA-696	NA	NA	NA	KL15	-	323, 400, 625, 1086	Gottfried
Acinetobacter baumannii	15-Eisch26-1	GCA_028445575.1	15-Eisch26-1	ACBA.0922.00020	208000	623000	2070000	809000	NA	4	5.31806	5.79449	6.31597	5.90795	NA	5.83412	0.410494	5.43184	6.23639	T	3780211	49	8	Poland	Poznan	2015	presence of OXA-51	environment	white stork,egg shells	OXA-713	NA	NA	NA	KL3	-	967, 1620	Gottfried
Acinetobacter baumannii	15-EntAmr1	GCA_028445525.1	15-EntAmr1	ACBA.0922.00316	177	132	108	110	NA	4	2.24797	2.12057	2.03342	2.04139	NA	2.11084	0.0995264	2.01331	2.20837	NT	4203077	71	31	Germany	Amrum	2015	presence of OXA-51	environment	wild duck,tracheal	OXA-317	NA	NA	NA	KL193	937	NA	Gottfried
Acinetobacter baumannii	15-GB1-2	GCA_002573795.1	GB1-2	ACBA.0922.00376	265	126	83.7	86.2	NA	4	2.42325	2.10037	1.92273	1.93551	NA	2.09546	0.233016	1.86711	2.32381	NT	3915578	107	39	Germany	NA	2015	presence of OXA-51	environment	chicken,down and dust from hatchery	OXA-68	NA	NA	NA	KL62	23	NA	Gottfried
Acinetobacter baumannii	15-Geschum2	GCA_028445485.1	15-Geschum2	ACBA.0922.00416	45500	2880	23000	23200	NA	4	4.65801	3.45939	4.36173	4.36549	NA	4.21115	0.520038	3.70153	4.72078	T	3974996	104	50	Germany	Harsleben	2015	presence of OXA-51	environment	pellet from stork	OXA-67	NA	NA	NA	KL197	931	NA	Gottfried
Acinetobacter baumannii	15-HN634-1	GCA_028445505.1	15-HN634-1	ACBA.0922.00207	733	147	1420	479	NA	4	2.8651	2.16732	3.15229	2.68034	NA	2.71626	0.414288	2.31027	3.12226	T	3764727	59	21	Germany	Loburg	2015	presence of OXA-51	environment	white stork nestling, tracheal	OXA-126	NA	NA	NA	KL172	155	NA	Gottfried
Acinetobacter baumannii	15-HN637-1	GCA_028445445.1	15-HN637-1	ACBA.0922.00151	220000	69700	667000	273000	NA	4	5.34242	4.84323	5.82413	5.43616	NA	5.36149	0.403552	4.96601	5.75696	T	3805557	50	18	Germany	Loburg	2015	presence of OXA-51	environment	white stork nestling, tracheal	OXA-126	NA	NA	NA	KL184	1013	NA	Gottfried
Acinetobacter baumannii	15-HN637-2	GCA_028445455.1	15-HN637-2	ACBA.0922.00185	147	61.3	69.7	67.3	NA	4	2.16732	1.78746	1.84323	1.82802	NA	1.90651	0.17546	1.73456	2.07845	NT	3896839	47	20	Germany	Loburg	2015	presence of OXA-51	environment	white stork nestling, tracheal	OXA-698	NA	NA	NA	KL16	1220	NA	Gottfried
Acinetobacter baumannii	15-Klo-3-2	GCA_028445425.1	15-Klo_3-2	ACBA.0922.00370	203	94.1	146	173	NA	4	2.3075	1.97359	2.16435	2.23805	NA	2.17087	0.143923	2.02983	2.31191	NT	3775576	105	38	Poland	Oder	2015	presence of OXA-51	environment	white stork nestling, tracheal	OXA-90	NA	NA	NA	KL208	1074	NA	Gottfried
Acinetobacter baumannii	15-Klo-33-1	GCA_028445395.1	15-Klo_33-1	ACBA.0922.00457	1520000	313000	2750000	1330000	NA	4	6.18184	5.49554	6.43933	6.12385	NA	6.06014	0.400594	5.66757	6.45272	T	3779013	160	67	Poland	Oder	2015	presence of OXA-51	environment	white stork nestling, tracheal	OXA-65	NA	NA	NA	KL9	79	NA	Gottfried
Acinetobacter baumannii	15-Klo-4-1	GCA_028445385.1	15-Klo_4-1	ACBA.0922.00412	241	95.6	344	83.3	NA	4	2.38202	1.98046	2.53656	1.92065	NA	2.20492	0.301409	1.90954	2.5003	NT	3760804	205	49	Poland	Oder	2015	presence of OXA-51	environment	white stork nestling, tracheal	OXA-126	NA	NA	NA	KL203	155	NA	Gottfried
Acinetobacter baumannii	15-Klo-47-1	GCA_028445355.1	15-Klo_47-1	ACBA.0922.00319	1620000	1150000	2500000	1070000	NA	4	6.20952	6.0607	6.39794	6.02938	NA	6.17438	0.168485	6.00927	6.3395	T	3824300	79	31	Poland	Oder	2015	presence of OXA-51	environment	white stork nestling, tracheal	OXA-65	NA	NA	NA	KL9	79	NA	Gottfried
Acinetobacter baumannii	15-Klo-5-1	GCA_028445345.1	15-Klo_5-1	ACBA.0922.00186	250	106	156	80.5	NA	4	2.39794	2.02531	2.19312	1.9058	NA	2.13054	0.213701	1.92112	2.33996	NT	3764638	48	20	Poland	Oder	2015	presence of OXA-51	environment	white stork nestling, tracheal	OXA-106	NA	NA	NA	KL107	-	403	Gottfried
Acinetobacter baumannii	15-Klo-56TR-1	GCA_028445325.1	15-Klo_56TR-1	ACBA.0922.00071	598	41.1	93.8	58.3	NA	4	2.7767	1.61384	1.9722	1.76567	NA	2.0321	0.517669	1.5248	2.53941	NT	3761226	37	12	Poland	Oder	2015	presence of OXA-51	environment	white stork nestling, tracheal	OXA-106	NA	NA	NA	KL51	1906	NA	Gottfried
Acinetobacter baumannii	15-Klo-71TR-1	GCA_028445295.1	15-Klo_71TR-1	ACBA.0922.00143	76200	10400	119000	73700	NA	4	4.88195	4.01703	5.07555	4.86747	NA	4.7105	0.471943	4.248	5.173	T	3804063	35	18	Poland	Oder	2015	presence of OXA-51	environment	white stork nestling, rectal	OXA-51	NA	NA	NA	KL227	927	NA	Gottfried
Acinetobacter baumannii	15-Klo28-1	GCA_028445285.1	15-Klo28-1	ACBA.0922.00109	1950	87.2	4570	1370	NA	4	3.29003	1.94052	3.65992	3.13672	NA	3.0068	0.744003	2.27769	3.73591	T	3749152	49	15	Poland	Oder	2015	presence of OXA-51	environment	white stork nestling, tracheal	OXA-126	NA	NA	NA	KL203	155	NA	Gottfried
Acinetobacter baumannii	15-Klo59TR-1	GCA_028445235.1	15-Klo59TR-1	ACBA.0922.00024	245	79.1	352	153	NA	4	2.38917	1.89818	2.54654	2.18469	NA	2.25464	0.280038	1.98021	2.52908	NT	3739965	31	9	Poland	Opole	2015	presence of OXA-51	environment	white stork nestling, tracheal	OXA-132	NA	NA	NA	KL15	2167	NA	Gottfried
Acinetobacter baumannii	15-Klop35-1	GCA_028445265.1	15-Klop35-1	ACBA.0922.00029	40400	17800	124000	91200	NA	4	4.60638	4.25042	5.09342	4.95999	NA	4.72755	0.378694	4.35644	5.09867	T	3832620	42	9	Poland	Oder	2015	presence of OXA-51	environment	white stork nestling, tracheal	OXA-692	NA	NA	NA	KL79	-	21, 38, 43, 137, 253, 278, 283, 317, 478, 494, 617, 696, 742, 753, 759, 912, 931, 935, 943, 967, 1034, 1038, 1042, 1212, 1295, 1546, 1620, 1623, 1739, 1867, 1872, 2150, 2156	Gottfried
Acinetobacter baumannii	15-Klop48-1	GCA_028445225.1	15-Klop48-1	ACBA.0922.00124	192	40.5	157	116	NA	4	2.2833	1.60746	2.1959	2.06446	NA	2.03778	0.300651	1.74315	2.33241	NT	3768307	50	16	Poland	Oder	2015	presence of OXA-51	environment	white stork nestling, tracheal	OXA-712	NA	NA	NA	KL19	-	271, 348, 766, 2103	Gottfried
Acinetobacter baumannii	15-Lo-HL620-1	GCA_028445205.1	15-Lo_HL620-1	ACBA.0922.00158	130	113	114	70.6	NA	4	2.11394	2.05308	2.0569	1.8488	NA	2.01818	0.116299	1.90421	2.13215	NT	3707558	60	18	Germany	Loburg	2015	presence of OXA-51	environment	white stork nestling, tracheal	OXA-106	NA	NA	NA	KL202	-	293, 812, 1567, 1862	Gottfried
Acinetobacter baumannii	15-LoFedHofOst2-1	GCA_028445185.1	15-LoFedHofOst2-1	ACBA.0922.00357	231	56.8	242	75.4	NA	4	2.36361	1.75435	2.38382	1.87737	NA	2.09479	0.326074	1.77524	2.41433	NT	3894607	90	36	Germany	Loburg	2015	presence of OXA-51	environment	white stork, feather	OXA-51	NA	NA	NA	KL124	1046	NA	Gottfried
Acinetobacter baumannii	15-LoFedIst2-1	GCA_028445165.1	15-LoFedIst2-1	ACBA.0922.00404	5500000	1220000	11800000	4520000	NA	4	6.74036	6.08636	7.07188	6.65514	NA	6.63844	0.409606	6.23703	7.03984	T	3897640	97	47	Germany	Loburg	2015	presence of OXA-51	environment	white stork, feather	OXA-413	NA	NA	NA	KL151	1061	NA	Gottfried
Acinetobacter baumannii	15-LoFedIst4-1	GCA_028445135.1	15-LoFedIst4-1	ACBA.0922.00059	199	154	245	111	NA	4	2.29885	2.18752	2.38917	2.04532	NA	2.23022	0.148307	2.08488	2.37555	NT	3795970	43	11	Germany	Loburg	2015	presence of OXA-51	environment	white stork, feather	OXA-680	NA	NA	NA	KL54	-	111, 134, 266, 336, 362, 383, 413, 489, 574, 649, 684, 725, 828, 979, 1114, 1122, 1195, 1362, 1552, 2104	Gottfried
Acinetobacter baumannii	15-LoGeIst3-1	GCA_002573815.1	LoGeIst3-1	ACBA.0922.00296	500000	70300	549000	274000	NA	4	5.69897	4.84696	5.73957	5.43775	NA	5.43081	0.411574	5.02748	5.83415	T	3872081	57	29	Germany	Loburg	2015	presence of OXA-51	environment	pellet from stork	OXA-378	NA	NA	NA	KL177	821	NA	Gottfried
Acinetobacter baumannii	15-LoGeW2-11-2	GCA_028445075.1	15-LoGeW2-11-2	ACBA.0922.00346	1400000	24900	1910000	1040000	NA	4	6.14613	4.3962	6.28103	6.01703	NA	5.7101	0.88254	4.84523	6.57497	T	3940651	83	35	Germany	Loburg	2015	presence of OXA-51	environment	pellet from stork	OXA-51	NA	NA	NA	KL151	-	1147	Gottfried
Acinetobacter baumannii	15-LoHL610-1	GCA_028445065.1	15-LoHL610-1	ACBA.0922.00279	43800	108	5230	4020	NA	4	4.64147	2.03342	3.7185	3.60423	NA	3.49941	1.08204	2.43903	4.55978	T	3765996	59	27	Germany	Loburg	2015	presence of OXA-51	environment	white stork nestling, tracheal	OXA-695	NA	NA	NA	KL172	155	NA	Gottfried
Acinetobacter baumannii	15-LoHL619-1	GCA_028445105.1	15-LoHL619-1	ACBA.0922.00259	369000	36900	977000	755000	NA	4	5.56703	4.56703	5.98989	5.87795	NA	5.50047	0.647501	4.86593	6.13501	T	3808019	63	25	Germany	Loburg	2015	presence of OXA-51	environment	white stork nestling, tracheal	OXA-715	NA	NA	NA	KL51	-	168, 1112, 1903	Gottfried
Acinetobacter baumannii	15-NCu29D-2	GCA_028445035.1	15-NCu29D-2	ACBA.0922.00464	1010	540	13100	2530	NA	4	3.00432	2.73239	4.11727	3.40312	NA	3.31428	0.602039	2.72429	3.90426	T	3934670	132	69	Germany	Silstedt	2015	presence of OXA-51	environment	mouse,tracheal	OXA-65	NA	NA	NA	KL124	932	NA	Gottfried
Acinetobacter baumannii	15-NCu32R24h	GCA_028445025.1	15-NCu32R24h	ACBA.0922.00462	45200	15700	512000	494000	NA	4	4.65514	4.1959	5.70927	5.69373	NA	5.06351	0.760196	4.31853	5.80849	T	3811329	124	69	Germany	Silstedt	2015	presence of OXA-51	environment	mouse,tracheal	OXA-93	NA	NA	NA	KL165	933	NA	Gottfried
Acinetobacter baumannii	15-NWi34	GCA_028444965.1	15-NWi34	ACBA.0922.00331	110	56.6	202	117	NA	4	2.04139	1.75282	2.30535	2.06819	NA	2.04194	0.226324	1.82014	2.26373	NT	3940620	67	33	Germany	Elend	2015	presence of OXA-51	environment	mouse,tracheal	OXA-691	NA	NA	NA	KL95	934	NA	Gottfried
Acinetobacter baumannii	15-ODR-Wezyska-12-2	GCA_028444975.1	15-ODR_Wezyska_12-2	ACBA.0922.00180	15300	622	18900	4640	NA	4	4.18469	2.79379	4.27646	3.66652	NA	3.73037	0.679677	3.06429	4.39644	T	3743377	35	20	Poland	Oder	2015	presence of OXA-51	environment	pellet from stork	OXA-71	NA	NA	NA	KL138	-	1458	Gottfried
Acinetobacter baumannii	15-PosEisch11-1	GCA_028444935.1	15-PosEisch11-1	ACBA.0922.00054	268	146	835	181	NA	4	2.42813	2.16435	2.92169	2.25768	NA	2.44296	0.337318	2.1124	2.77353	NT	3850216	36	11	Poland	Poznan	2015	presence of OXA-51	environment	white stork nestling, tracheal	OXA-132	NA	NA	NA	KL15	2167	NA	Gottfried
Acinetobacter baumannii	15-PosEisch19-1	GCA_028444925.1	15-Posen_19-1	ACBA.0922.00237	726	71.5	538	280	NA	4	2.86094	1.85431	2.73078	2.44716	NA	2.4733	0.447361	2.03489	2.9117	NT	3819442	59	23	Poland	Poznan	2015	presence of OXA-51	environment	white stork nestling, tracheal	OXA-126	NA	NA	NA	KL203	155	NA	Gottfried
Acinetobacter baumannii	15-PosEisch25-1	GCA_028444985.1	15-Pos25-1	ACBA.0922.00243	153	376	182	94.7	NA	4	2.18469	2.57519	2.26007	1.97635	NA	2.24908	0.248324	2.00572	2.49243	NT	3845340	75	23	Poland	Poznan	2015	presence of OXA-51	environment	white stork nestling, tracheal	OXA-126	NA	NA	NA	KL98	1013	NA	Gottfried
Acinetobacter baumannii	15-Posen-P44-1	GCA_028444885.1	15-Posen_P44-1	ACBA.0922.00145	28500000	103000	14600000	8140000	NA	4	7.45484	5.01284	7.16435	6.91062	NA	6.63566	1.1045	5.55328	7.71805	T	3783743	38	18	Poland	Poznan	2015	presence of OXA-51	environment	white stork nestling, tracheal	OXA-51	NA	NA	NA	KL151	-	1147	Gottfried
Acinetobacter baumannii	15-TFL22	GCA_028444865.1	15-TF22	ACBA.0922.00305	2170000	72700	8520000	4470000	NA	4	6.33646	4.86153	6.93044	6.65031	NA	6.19469	0.921288	5.29184	7.09753	T	3907232	51	30	Germany	Wernigerode	2015	presence of OXA-51	environment	pellet from kestrel	OXA-104	NA	NA	NA	KL51	274	NA	Gottfried
Acinetobacter baumannii	15-Woeul6	GCA_028444875.1	15-Woeul6	ACBA.0922.00417	2000000	405000	3900000	4670000	NA	4	6.30103	5.60746	6.59106	6.66932	NA	6.29222	0.483215	5.81867	6.76576	T	3742152	111	50	Germany	Neuendorf	2015	presence of OXA-51	environment	pellet from long-eared owl	OXA-71	NA	NA	NA	KL29	941	NA	Gottfried
Acinetobacter baumannii	16-012-1	GCA_028444845.1	16-012-1	ACBA.0922.00152	9530	497	5710	6620	NA	4	3.97909	2.69636	3.75664	3.82086	NA	3.56324	0.585431	2.98952	4.13695	T	3981617	51	18	Poland	Opole	2016	presence of OXA-51	environment	white stork nestling, tracheal	OXA-718	NA	NA	NA	KL211	-	2102, 2178	Gottfried
Acinetobacter baumannii	16-01D3-2	GCA_002573825.1	O1D3-2	ACBA.0922.00322	8950000	1740000	10100000	9950000	NA	4	6.95182	6.24055	7.00432	6.99782	NA	6.79863	0.372786	6.43331	7.16395	T	3788581	57	32	Germany	Rosian	2016	presence of OXA-51	environment	pellet from stork	OXA-374	NA	NA	NA	KL16	240	NA	Gottfried
Acinetobacter baumannii	16-02P46T-1	GCA_028444825.1	16-02P46T-1	ACBA.0922.00031	5570000	787000	10700000	6110000	NA	4	6.74586	5.89597	7.02938	6.78604	NA	6.61431	0.495004	6.12922	7.09941	T	3859249	20	10	Poland	Poznan	2016	presence of OXA-51	environment	white stork nestling, tracheal	OXA-721	NA	NA	NA	KL165	1035	NA	Gottfried
Acinetobacter baumannii	16-02P50T-1	GCA_028444805.1	16-02P50T-1	ACBA.0922.00205	5860	409	5350	9360	NA	4	3.7679	2.61172	3.72835	3.97128	NA	3.51981	0.614676	2.91744	4.12218	T	3745549	58	21	Poland	Poznan	2016	presence of OXA-51	environment	white stork nestling, tracheal	OXA-688	NA	NA	NA	KL51	1069	NA	Gottfried
Acinetobacter baumannii	16-106-3	GCA_028444785.1	16-106-3	ACBA.0922.00347	1170000	1970	2910000	491000	NA	4	6.06819	3.29447	6.46389	5.69108	NA	5.37941	1.42532	3.98261	6.7762	T	3852731	83	35	Poland	Poznan	2016	presence of OXA-51	environment	white stork nestling, tracheal	OXA-705	NA	NA	NA	KL34	1017	NA	Gottfried
Acinetobacter baumannii	16-107-1	GCA_028444745.1	16-107-1	ACBA.0922.00073	202	160	195	85.4	NA	4	2.30535	2.20412	2.29003	1.93146	NA	2.18274	0.173345	2.01287	2.35262	NT	3810763	38	12	Poland	Poznan	2016	presence of OXA-51	environment	white stork nestling, tracheal	OXA-719	NA	NA	NA	KL239	-	139, 591, 595, 693, 755, 758, 1593	Gottfried
Acinetobacter baumannii	16-112-1	GCA_028444765.1	16-112-1	ACBA.0922.00341	336	84.3	793	326	NA	4	2.52634	1.92583	2.89927	2.51322	NA	2.46616	0.402236	2.07198	2.86035	NT	3760186	79	34	Poland	Poznan	2016	presence of OXA-51	environment	white stork nestling, tracheal	OXA-706	NA	NA	NA	KL239	-	875, 1041, 1220, 1354, 1385	Gottfried
Acinetobacter baumannii	16-118-1	GCA_028444705.1	16-118-1	ACBA.0922.00312	56300	263	14400	14100	NA	4	4.75051	2.41996	4.15836	4.14922	NA	3.86951	1.00649	2.88317	4.85585	T	3792713	57	31	Poland	Poznan	2016	presence of OXA-51	environment	white stork nestling, tracheal	OXA-707	NA	NA	NA	KL58	-	52, 245, 421	Gottfried
Acinetobacter baumannii	16-14P21T-1	GCA_028444685.1	16-14P21T-1	ACBA.0922.00332	169	109	296	199	NA	4	2.22789	2.03743	2.47129	2.29885	NA	2.25886	0.179554	2.0829	2.43482	NT	3876856	67	33	Poland	Poznan	2016	presence of OXA-51	environment	white stork nestling, tracheal	OXA-697	NA	NA	NA	KL33	-	3, 14, 124, 181, 442, 500, 729, 764, 766, 1014, 1016, 1017, 1028, 1036, 1436, 1822, 1873, 1884, 2132, 2144	Gottfried
Acinetobacter baumannii	16-14P24T-1	GCA_028444645.1	16-14P24T-1	ACBA.0922.00026	11100	718	60100	35100	NA	4	4.04532	2.85612	4.77887	4.54531	NA	4.05641	0.856696	3.21686	4.89595	T	3871265	32	9	Poland	Poznan	2016	presence of OXA-51	environment	white stork nestling, tracheal	OXA-714	NA	NA	NA	KL54	1511	NA	Gottfried
Acinetobacter baumannii	16-15P42C-3	GCA_028444665.1	16-15P42C-3	ACBA.0922.00085	248	89.3	189	113	NA	4	2.39445	1.95085	2.27646	2.05308	NA	2.16871	0.202816	1.96996	2.36747	NT	3773245	46	13	Poland	Poznan	2016	presence of OXA-51	environment	white stork nestling, tracheal	OXA-132	NA	NA	NA	KL2	-	1052	Gottfried
Acinetobacter baumannii	16-26-4	GCA_028444625.1	16-26-4	ACBA.0922.00094	31300	12500	53700	50000	NA	4	4.49554	4.09691	4.72997	4.69897	NA	4.50535	0.29147	4.21971	4.79098	T	3881503	34	14	Poland	Opole	2016	presence of OXA-51	environment	white stork nestling, tracheal	OXA-700	NA	NA	NA	KL86	-	311, 343, 819, 1008	Gottfried
Acinetobacter baumannii	16-27-1	GCA_028444585.1	16-27-1	ACBA.0922.00112	438	74.9	239	1000	NA	4	2.64147	1.87448	2.3784	3	NA	2.47359	0.473739	2.00933	2.93784	NT	3908746	51	15	Poland	Opole	2016	presence of OXA-51	environment	white stork nestling, tracheal	OXA-701	NA	NA	NA	KL47	-	373, 421, 1819, 1891, 2147	Gottfried
Acinetobacter baumannii	16-32-1	GCA_028444555.1	16-32-1	ACBA.0922.00333	110000	501	1520	1120	NA	4	5.04139	2.69984	3.18184	3.04922	NA	3.49307	1.05204	2.46209	4.52406	T	3717320	74	33	Poland	Opole	2016	presence of OXA-51	environment	white stork nestling, tracheal	OXA-702	NA	NA	NA	KL203	-	124, 500	Gottfried
Acinetobacter baumannii	16-33-1	GCA_028444545.1	16-33-1	ACBA.0922.00378	6490	251	34200	13300	NA	4	3.81224	2.39967	4.53403	4.12385	NA	3.71745	0.926909	2.8091	4.6258	T	4111124	78	40	Poland	Opole	2016	presence of OXA-51	environment	white stork nestling, tracheal	OXA-720	NA	NA	NA	KL151	1058	NA	Gottfried
Acinetobacter baumannii	16-68-1	GCA_028444525.1	16-68-1	ACBA.0922.00144	113000	401	64800	20500	NA	4	5.05308	2.60314	4.81158	4.31175	NA	4.19489	1.10515	3.11186	5.27792	T	3851490	37	18	Poland	Oder	2016	presence of OXA-51	environment	white stork nestling, tracheal	OXA-711	NA	NA	NA	KL238	-	13, 245, 764, 1873, 2110, 2198	Gottfried
Acinetobacter baumannii	16-81-1	GCA_028444465.1	16-81-1	ACBA.0922.00192	148	79.2	84.5	50	NA	4	2.17026	1.89873	1.92686	1.69897	NA	1.9237	0.193158	1.73441	2.11299	NT	3804248	55	20	Poland	Poznan	2016	presence of OXA-51	environment	white stork nestling, tracheal	OXA-704	NA	NA	NA	KL61	-	1829	Gottfried
Acinetobacter baumannii	16-GaenseEi-1	GCA_002573905.1	GaenseEi-1	ACBA.0922.00330	238	832	2640	660	NA	4	2.37658	2.92012	3.4216	2.81954	NA	2.88446	0.428935	2.46411	3.30481	T	3894428	64	33	Germany	NA	2016	presence of OXA-51	environment	goose, egg shells from hatchery	OXA-378	NA	NA	NA	KL218	938	NA	Gottfried
Acinetobacter baumannii	16-Gaensemehl-2	GCA_002573915.1	Gaensemehl-2	ACBA.0922.00268	177	950	7510	13700	NA	4	2.24797	2.97772	3.87564	4.13672	NA	3.30951	0.864431	2.46239	4.15664	T	3734526	53	26	Germany	NA	2016	presence of OXA-51	environment	goose, down and dust from hatchery	OXA-64	NA	NA	NA	KL95	138	NA	Gottfried
Acinetobacter baumannii	16-Klo-102-1	GCA_028444485.1	16-Klo_102-1	ACBA.0922.00248	159000	38100	361000	203000	NA	4	5.2014	4.58092	5.55751	5.3075	NA	5.16183	0.415048	4.75509	5.56857	T	3787383	60	24	Poland	Oder	2016	presence of OXA-51	environment	white stork nestling, tracheal	OXA-69	NA	NA	NA	KL107	461	NA	Gottfried
Acinetobacter baumannii	16-Klo-103-1	GCA_028444445.1	16-Klo_103-1	ACBA.0922.00170	5110	299	12100	3370	NA	4	3.70842	2.47567	4.08279	3.52763	NA	3.44863	0.688606	2.77381	4.12345	T	3758076	45	19	Poland	Oder	2016	presence of OXA-51	environment	white stork nestling, tracheal	OXA-51	NA	NA	NA	KL171	1756	NA	Gottfried
Acinetobacter baumannii	16-Klo-106-1	GCA_028444425.1	16-Klo_106-1	ACBA.0922.00028	151000	113000	137000	52300	NA	4	5.17898	5.05308	5.13672	4.7185	NA	5.02182	0.20887	4.81713	5.22651	T	3816867	40	9	Poland	Oder	2016	presence of OXA-51	environment	white stork nestling, tracheal	OXA-69	NA	NA	NA	KL107	461	NA	Gottfried
Acinetobacter baumannii	16-Klo-18-1	GCA_028444365.1	16-Klo_18-1	ACBA.0922.00074	3790	792	33600	9380	NA	4	3.57864	2.89873	4.52634	3.9722	NA	3.74398	0.684584	3.0731	4.41486	T	3845773	40	12	Poland	Oder	2016	presence of OXA-51	environment	white stork nestling, tracheal	OXA-66	NA	NA	NA	KL65	-	31, 36, 37, 40, 105, 167, 169, 195, 245, 266, 268, 274, 286, 354, 377, 379, 416, 417, 454, 481, 514, 520, 656, 659, 677, 741, 849, 914, 946, 977, 1001, 1162, 1199, 1355, 1418, 1468, 1516, 1548, 1641, 1649, 1854, 1861	Gottfried
Acinetobacter baumannii	16-Klo-21-1	GCA_028444395.1	16-Klo_21-1	ACBA.0922.00232	5200	77	11000	898	NA	4	3.716	1.88649	4.04139	2.95328	NA	3.14929	0.957444	2.21101	4.08757	T	3742891	48	23	Poland	Oder	2016	presence of OXA-51	environment	white stork nestling, tracheal	OXA-126	NA	NA	NA	KL203	155	NA	Gottfried
Acinetobacter baumannii	16-Klo-26-1	GCA_028444375.1	16-Klo_26-1	ACBA.0922.00486	3.4e+07	1040000	70600000	23600000	NA	4	7.53148	6.01703	7.8488	7.37291	NA	7.19256	0.808272	6.40046	7.98465	T	3695837	204	83	Poland	Oder	2016	presence of OXA-51	environment	white stork nestling, tracheal	OXA-69	NA	NA	NA	KL107	1079	NA	Gottfried
Acinetobacter baumannii	16-Klo-50-1	GCA_028444325.1	16-Klo_50-1	ACBA.0922.00052	552	207	4410	2000	NA	4	2.74194	2.31597	3.64444	3.30103	NA	3.00084	0.5889	2.42373	3.57796	T	3857032	30	11	Poland	Oder	2016	presence of OXA-51	environment	white stork nestling, tracheal	OXA-64	NA	NA	NA	KL95	25	NA	Gottfried
Acinetobacter baumannii	16-Klo-52-3	GCA_028444345.1	16-Klo_52-3	ACBA.0922.00069	136000	36300	203000	70500	NA	4	5.13354	4.55991	5.3075	4.84819	NA	4.96228	0.328342	4.64051	5.28405	T	3813164	35	12	Poland	Oder	2016	presence of OXA-51	environment	white stork nestling, tracheal	OXA-51	NA	NA	NA	KL35	243	NA	Gottfried
Acinetobacter baumannii	16-Klo-61-1	GCA_028444245.1	16-Klo_61-1	ACBA.0922.00154	1570	135	4390	1300	NA	4	3.1959	2.13033	3.64246	3.11394	NA	3.02066	0.637373	2.39605	3.64527	T	3941988	54	18	Poland	Oder	2016	presence of OXA-51	environment	white stork nestling, tracheal	OXA-51	NA	NA	NA	KL19	162	NA	Gottfried
Acinetobacter baumannii	16-Klo-64-1	GCA_028444235.1	16-Klo_64-1	ACBA.0922.00218	160000	65100	514000	286000	NA	4	5.20412	4.81358	5.71096	5.45637	NA	5.29626	0.382571	4.92134	5.67117	T	3677340	49	22	Poland	Oder	2016	presence of OXA-51	environment	white stork nestling, tracheal	OXA-51	NA	NA	NA	KL58	858	NA	Gottfried
Acinetobacter baumannii	16-Klo-65-1	GCA_028444225.1	16-Klo_65-1	ACBA.0922.00328	71100	122	5100	7660	NA	4	4.85187	2.08636	3.70757	3.88423	NA	3.63251	1.14694	2.50853	4.75649	T	4019489	83	32	Poland	Oder	2016	presence of OXA-51	environment	white stork nestling, tracheal	OXA-71	NA	NA	NA	KL11	388	NA	Gottfried
Acinetobacter baumannii	16-Klo-94-3	GCA_028444185.1	16-Klo_94-3	ACBA.0922.00130	361	97.9	72.5	71	NA	4	2.55751	1.99078	1.86034	1.85126	NA	2.06497	0.334486	1.73718	2.39276	NT	3719121	63	16	Poland	Oder	2016	presence of OXA-51	environment	white stork nestling, tracheal	OXA-126	NA	NA	NA	KL201	155	NA	Gottfried
Acinetobacter baumannii	16-Klo1-1-PLG9P835	GCA_002573875.1	PLG9P835	ACBA.0922.00230	4280	352	6280	2590	NA	4	3.63144	2.54654	3.79796	3.4133	NA	3.34731	0.556597	2.80186	3.89277	T	3795961	42	23	Poland	Steblow	2016	presence of OXA-51	environment	white stork nestling, tracheal	OXA-374	NA	NA	NA	KL218	1179	NA	Gottfried
Acinetobacter baumannii	16-Klo37-1	GCA_028444175.1	16-Klo37-1	ACBA.0922.00220	36100000	1060000	6120000	3470000	NA	4	7.55751	6.02531	6.78675	6.54033	NA	6.72747	0.637843	6.1024	7.35255	T	3874319	57	22	Poland	Oder	2016	presence of OXA-51	environment	white stork nestling, tracheal	OXA-126	NA	NA	NA	KL86	639	NA	Gottfried
Acinetobacter baumannii	16-Klo60-1	GCA_028444165.1	16-Klo60-1	ACBA.0922.00382	275	73.8	380	746	NA	4	2.43933	1.86806	2.57978	2.87274	NA	2.43998	0.42187	2.02655	2.8534	NT	4073933	100	40	Poland	Oder	2016	presence of OXA-51	environment	white stork nestling, tracheal	OXA-412	NA	NA	NA	KL88	473	NA	Gottfried
Acinetobacter baumannii	16-LoW1E2-2	GCA_028444255.1	16-LoW1E2-2	ACBA.0922.00355	11600	81.9	2790	4780	NA	4	4.06446	1.91328	3.4456	3.67943	NA	3.27569	0.94343	2.35115	4.20024	T	3935402	89	36	Germany	Loburg	2016	presence of OXA-51	environment	pellet from stork	OXA-431	NA	NA	NA	KL26	277	NA	Gottfried
Acinetobacter baumannii	16-Posen-16-1	GCA_028444265.1	16-Posen_16-1	ACBA.0922.00058	170000	8990	253000	133000	NA	4	5.23045	3.95376	5.40312	5.12385	NA	4.9278	0.659474	4.28152	5.57407	T	3849962	40	11	Poland	Poznan	2016	presence of OXA-51	environment	white stork nestling, tracheal	OXA-374	NA	NA	NA	KL6	690	NA	Gottfried
Acinetobacter baumannii	16-Posen-4-3	GCA_028444105.1	16-Posen_4-3	ACBA.0922.00224	1180	79.9	563	308	NA	4	3.07188	1.90255	2.75051	2.48855	NA	2.55337	0.49514	2.06814	3.0386	NT	3827268	72	22	Poland	Poznan	2016	presence of OXA-51	environment	white stork nestling, tracheal	OXA-126	NA	NA	NA	KL202	1013	NA	Gottfried
Acinetobacter baumannii	16-Reih3Ei-1	GCA_028444145.1	16-Reih3-Ei-1	ACBA.0922.00485	196	64.3	487	165	NA	4	2.29226	1.80821	2.68753	2.21748	NA	2.25137	0.360298	1.89828	2.60446	NT	3685326	163	82	Germany	Wernigerode	2016	presence of OXA-51	environment	egg shell from grey heron	OXA-853	NA	NA	NA	KL172	939	NA	Gottfried
Acinetobacter baumannii	16-RewurLo-1	GCA_028444085.1	16-RewurLo-1	ACBA.0922.00401	7280000	525000	11300000	4150000	NA	4	6.86213	5.72016	7.05308	6.61805	NA	6.56335	0.589652	5.98551	7.1412	T	3853078	93	46	Germany	Loburg	2016	presence of OXA-51	environment	earth worm	OXA-65	NA	NA	NA	KL120	940	NA	Gottfried
Acinetobacter baumannii	16-SUl21-2	GCA_028444065.1	16-SUl21-2	ACBA.0922.00239	438	NA	NA	NA	NA	1	2.64147	NA	NA	NA	NA	2.64147	NA	NA	NA	T	3789763	64	23	Germany	Minsleben	2016	presence of OXA-51	environment	shrew,tracheal	OXA-693	NA	NA	NA	KL171	936	NA	Gottfried
Acinetobacter baumannii	16-VT0593C-2	GCA_028444075.1	16-VT0593C-2	ACBA.0922.00018	164	86.9	82.4	66.4	NA	4	2.21484	1.93902	1.91593	1.82217	NA	1.97299	0.168968	1.8074	2.13858	NT	3881412	36	8	Poland	Poznan	2016	presence of OXA-51	environment	white stork nestling, tracheal	OXA-722	NA	NA	NA	KL25	1016	NA	Gottfried
Acinetobacter baumannii	16-VT3112C-1	GCA_028444015.1	16-VT3112C-1	ACBA.0922.00027	356000	1330	41400	18400	NA	4	5.55145	3.12385	4.617	4.26482	NA	4.38928	1.00321	3.40615	5.37241	T	3761412	39	9	Poland	Poznan	2016	presence of OXA-51	environment	white stork nestling, tracheal	OXA-723	NA	NA	NA	KL51	-	10, 21, 95, 365, 575, 581, 695, 927, 961, 1019, 1059, 1228, 1384, 1642, 1652, 1872, 1874, 2116	Gottfried
Acinetobacter baumannii	16-VT3132T-2	GCA_028443975.1	16-VT3132T-2	ACBA.0922.00221	450	186	394	203	NA	4	2.65321	2.26951	2.5955	2.3075	NA	2.45643	0.195944	2.26441	2.64845	NT	3991677	63	22	Poland	Poznan	2016	presence of OXA-51	environment	white stork nestling, tracheal	OXA-51	NA	NA	NA	KL202	927	NA	Gottfried
Acinetobacter baumannii	16W1E15	GCA_028444025.1	16W1E15	ACBA.0922.00056	258	75.6	157	87.2	NA	4	2.41162	1.87852	2.1959	1.94052	NA	2.10664	0.245367	1.86618	2.34709	NT	3868639	38	11	Germany	Loburg	2016	presence of OXA-51	environment	pellet from stork	OXA-703	NA	NA	NA	KL56	647	NA	Gottfried
Acinetobacter baumannii	17-13P43T-1	GCA_028443985.1	17-13P43T-1	ACBA.0922.00216	762	81.8	2070	1280	NA	4	2.88195	1.91275	3.31597	3.10721	NA	2.80447	0.620335	2.19655	3.41239	T	3889833	44	22	Poland	Poznan	2017	presence of OXA-51	environment	white stork nestling, tracheal	OXA-740	NA	NA	NA	KL95	228	NA	Gottfried
Acinetobacter baumannii	17-13P87T-2	GCA_028443925.1	17-13P87T-2	ACBA.0922.00395	161000	3890	62000	106000	NA	4	5.20683	3.58995	4.79239	5.02531	NA	4.65362	0.729118	3.9391	5.36814	T	4082668	134	43	Poland	Opole	2017	presence of OXA-51	environment	white stork nestling, tracheal	OXA-126	NA	NA	NA	KL203	1013	NA	Gottfried
Acinetobacter baumannii	17-13P88K-1	GCA_028443905.1	17-13P88K-1	ACBA.0922.00293	544000	1200	1400000	1960000	NA	4	5.7356	3.07918	6.14613	6.29226	NA	5.31329	1.50793	3.83554	6.79104	T	4253669	89	28	Poland	Poznan	2017	presence of OXA-51	environment	white stork nestling, tracheal	OXA-762	NA	NA	NA	KL66	935	NA	Gottfried
Acinetobacter baumannii	17-20A	GCA_028443885.1	17-20A	ACBA.0922.00234	11600	99.1	2860	1920	NA	4	4.06446	1.99607	3.45637	3.2833	NA	3.20005	0.869749	2.34771	4.05239	T	3897988	50	23	Poland	Oder	2017	presence of OXA-51	environment	white stork nestling, tracheal	OXA-71	NA	NA	NA	KL95	-	945, 1085	Gottfried
Acinetobacter baumannii	17-27P47D-2	GCA_028443865.1	17-27P47D-2	ACBA.0922.00149	121000	11200	254000	174000	NA	4	5.08279	4.04922	5.40483	5.24055	NA	4.94435	0.611066	4.34551	5.54318	T	3648824	48	18	Poland	Opole	2017	presence of OXA-51	environment	white stork nestling, tracheal	OXA-759	NA	NA	NA	KL90	-	402, 690, 758, 815, 1098, 1179, 1218, 1410, 1435, 2160	Gottfried
Acinetobacter baumannii	17-28P84D-1	GCA_028443875.1	17-28P84D-1	ACBA.0922.00240	138	57.1	64.2	53.5	NA	4	2.13988	1.75664	1.80754	1.72835	NA	1.8581	0.190688	1.67123	2.04497	NT	3731627	65	23	Poland	Poznan	2017	presence of OXA-51	environment	white stork nestling, tracheal	OXA-126	NA	NA	NA	KL91	155	NA	Gottfried
Acinetobacter baumannii	17-29P65D-2	GCA_028443835.1	17-29P65D-2	ACBA.0922.00301	160	60	76.7	54.7	NA	4	2.20412	1.77815	1.8848	1.73799	NA	1.90126	0.211194	1.6943	2.10823	NT	3761984	67	29	Poland	Opole	2017	presence of OXA-51	environment	white stork nestling, tracheal	OXA-744	NA	NA	NA	KL1	-	212, 1089, 1092, 1380, 1853	Gottfried
Acinetobacter baumannii	17-29P66D-1	GCA_028443805.1	17-29P66D-1	ACBA.0922.00266	98400	97400	275000	106000	NA	4	4.993	4.98856	5.43933	5.02531	NA	5.11155	0.219136	4.8968	5.3263	T	3703774	49	26	Poland	Opole	2017	presence of OXA-51	environment	white stork nestling, tracheal	OXA-750	NA	NA	NA	KL219	-	28, 32, 53, 905, 1906	Gottfried
Acinetobacter baumannii	17-29P70D-1	GCA_028443735.1	17-29P70D-1	ACBA.0922.00075	2210	290	1560	656	NA	4	3.34439	2.4624	3.19312	2.8169	NA	2.9542	0.395834	2.56629	3.34212	T	3699455	40	12	Poland	Opole	2017	presence of OXA-51	environment	white stork nestling, tracheal	OXA-743	NA	NA	NA	KL79	-	335, 610, 696, 1068, 2150	Gottfried
Acinetobacter baumannii	17-33P28K-1	GCA_028443775.1	17-33P28K-1	ACBA.0922.00267	3710000	29100	1850000	1860000	NA	4	6.56937	4.46389	6.26717	6.26951	NA	5.89249	0.962911	4.94885	6.83612	T	3754167	49	26	Poland	Opole	2017	presence of OXA-51	environment	white stork nestling, rectal	OXA-126	NA	NA	NA	KL86	639	NA	Gottfried
Acinetobacter baumannii	17-33P28K-2	GCA_028443705.1	17-33P28K-2	ACBA.0922.00397	8060	157	1540	2220	NA	4	3.90634	2.1959	3.18752	3.34635	NA	3.15903	0.71227	2.46102	3.85704	T	3835936	98	44	Poland	Poznan	2017	presence of OXA-51	environment	white stork nestling, tracheal	OXA-765	NA	NA	NA	KL121	-	21, 43, 1212, 1872, 2150	Gottfried
Acinetobacter baumannii	17-33P28T-2	GCA_028443765.1	17-33P28T-2	ACBA.0922.00292	906000	5410	282000	200000	NA	4	5.95713	3.7332	5.45025	5.30103	NA	5.1104	0.960117	4.1695	6.0513	T	4022526	78	28	Poland	Poznan	2017	presence of OXA-51	environment	white stork nestling, tracheal	OXA-754	NA	NA	NA	KL184	-	365	Gottfried
Acinetobacter baumannii	17-33P31K1	GCA_028443685.1	17-33P31K1	ACBA.0922.00455	224	142	221	180	NA	4	2.35025	2.15229	2.34439	2.25527	NA	2.27555	0.0929582	2.18445	2.36665	NT	3995760	256	65	Poland	Poznan	2017	presence of OXA-51	environment	white stork nestling, rectal	OXA-90	NA	NA	NA	KL179	-	123, 135, 179, 245, 416, 499, 514, 669, 1180, 2139	Gottfried
Acinetobacter baumannii	17-33P33T-1	GCA_028443625.1	17-33P33T-1	ACBA.0922.00009	766	115	370	202	NA	4	2.88423	2.0607	2.5682	2.30535	NA	2.45462	0.353516	2.10818	2.80106	NT	3803259	18	7	Poland	Poznan	2017	presence of OXA-51	environment	white stork nestling, tracheal	OXA-648	NA	NA	NA	KL207	1057	NA	Gottfried
Acinetobacter baumannii	17-33P38T-1	GCA_028443655.1	17-33P38T-1	ACBA.0922.00137	5500	397	5570	3050	NA	4	3.74036	2.59879	3.74586	3.4843	NA	3.39233	0.542915	2.86028	3.92437	T	3978869	57	17	Poland	Poznan	2017	presence of OXA-51	environment	white stork nestling, tracheal	OXA-106	NA	NA	NA	KL79	44	NA	Gottfried
Acinetobacter baumannii	17-33P50T-2	GCA_028443645.1	17-33P50T-2	ACBA.0922.00083	165	125	310	205	NA	4	2.21748	2.09691	2.49136	2.31175	NA	2.27938	0.166444	2.11627	2.44249	NT	3799419	33	13	Poland	Poznan	2017	presence of OXA-51	environment	white stork nestling, tracheal	OXA-741	NA	NA	NA	KL167	1822	NA	Gottfried
Acinetobacter baumannii	17-33P51T-1	GCA_028443555.1	17-33P51T-1	ACBA.0922.00350	19500000	35200	1390000	1310000	NA	4	7.29003	4.54654	6.14301	6.11727	NA	6.02422	1.12673	4.92004	7.12839	T	3891128	89	35	Poland	Poznan	2017	presence of OXA-51	environment	white stork nestling, tracheal	OXA-99	NA	NA	NA	KL102	351	NA	Gottfried
Acinetobacter baumannii	17-33P53T-1	GCA_028443605.1	17-33P53T-1	ACBA.0922.00177	3240000	137000	544000	402000	NA	4	6.51055	5.13672	5.7356	5.60423	NA	5.74677	0.570367	5.18782	6.30572	T	3733334	61	19	Poland	Poznan	2017	presence of OXA-51	environment	white stork nestling, tracheal	OXA-747	NA	NA	NA	KL15	1741	NA	Gottfried
Acinetobacter baumannii	17-HoPe-28-1	GCA_028443545.1	17-HoPe_28-1	ACBA.0922.00106	386	78.9	701	320	NA	4	2.58659	1.89708	2.84572	2.50515	NA	2.45863	0.401545	2.06513	2.85214	NT	3878925	43	15	Germany	Silstedt	2017	presence of OXA-51	environment	earthworm	OXA-374	NA	NA	NA	KL218	690	NA	Gottfried
Acinetobacter baumannii	17-HoPe-P1-2	GCA_028443535.1	17-HoPe_P1-2	ACBA.0922.00139	245000	1800	934000	671000	NA	4	5.38917	3.25527	5.97035	5.82672	NA	5.11038	1.26119	3.87443	6.34632	T	3765192	62	17	Germany	Silstedt	2017	presence of OXA-51	environment	plant root	OXA-68	NA	NA	NA	KL8	23	NA	Gottfried
Acinetobacter baumannii	17-HoPe-P12-1	GCA_028443525.1	17-HoPe_P12-1	ACBA.0922.00176	1760000	6980	2550000	2180000	NA	4	6.24551	3.84386	6.40654	6.33846	NA	5.70859	1.24491	4.4886	6.92858	T	3826368	57	19	Germany	Silstedt	2017	presence of OXA-51	environment	plant root	OXA-51	NA	NA	NA	KL45	2188	NA	Gottfried
Acinetobacter baumannii	17-HoPe-P2-2	GCA_028443485.1	17-HoPe_P2-2	ACBA.0922.00093	141	54.5	199	128	NA	4	2.14922	1.7364	2.29885	2.10721	NA	2.07292	0.23895	1.83875	2.30709	NT	4009511	27	14	Germany	Silstedt	2017	presence of OXA-51	environment	plant root	OXA-106	NA	NA	NA	KL203	536	NA	Gottfried
Acinetobacter baumannii	17-HoPe-S1-2	GCA_028443465.1	17-HoPe_S1-2	ACBA.0922.00198	716000	25300	2320000	493000	NA	4	5.85491	4.40312	6.36549	5.69285	NA	5.57909	0.834734	4.76107	6.39712	T	3739400	38	21	Germany	Silstedt	2017	presence of OXA-51	environment	soil	OXA-71	NA	NA	NA	KL138	-	1458	Gottfried
Acinetobacter baumannii	17-HoPe-S16-5	GCA_028443475.1	17-HoPe_S16-5	ACBA.0922.00487	38900000	43100000	65300000	63600000	NA	4	7.58995	7.63448	7.81491	7.80346	NA	7.7107	0.11526	7.59775	7.82365	T	3670058	216	86	Germany	Silstedt	2017	presence of OXA-51	environment	soil	OXA-64	NA	NA	NA	KL134	837	NA	Gottfried
Acinetobacter baumannii	17-HoPe-S2-1	GCA_028443435.1	17-HoPe_S2-1	ACBA.0922.00340	936000	79000	406000	182000	NA	4	5.97128	4.89763	5.60853	5.26007	NA	5.43438	0.460822	4.98278	5.88597	T	3709726	75	34	Germany	Silstedt	2017	presence of OXA-51	environment	soil	OXA-69	NA	NA	NA	KL90	-	131, 719, 878, 954, 990, 1008, 1117, 1222, 1377, 1426, 1458	Gottfried
Acinetobacter baumannii	17-HoPe-S6-1	GCA_028443405.1	17-HoPe_S6-1	ACBA.0922.00214	5580	92	4840	578	NA	4	3.74663	1.96379	3.68485	2.76193	NA	3.0393	0.846702	2.20955	3.86905	T	3703859	37	22	Germany	Silstedt	2017	presence of OXA-51	environment	soil	OXA-51	NA	NA	NA	KL171	1756	NA	Gottfried
Acinetobacter baumannii	17-HoPe-S7-1	GCA_028443425.1	17-HoPe_S7-1	ACBA.0922.00175	7200	12300	64800	10600	NA	4	3.85733	4.08991	4.81158	4.02531	NA	4.19603	0.421909	3.78257	4.60949	T	3786332	55	19	Germany	Silstedt	2017	presence of OXA-51	environment	soil	OXA-51	NA	NA	NA	KL5	238	NA	Gottfried
Acinetobacter baumannii	17-HoPe32	GCA_028443365.1	17-HoPe32	ACBA.0922.00166	664	61.5	603	524	NA	4	2.82217	1.78888	2.78032	2.71933	NA	2.52767	0.494339	2.04323	3.01212	NT	3897149	39	19	Germany	Silstedt	2017	presence of OXA-51	environment	earthworm	OXA-374	NA	NA	NA	KL138	690	NA	Gottfried
Acinetobacter baumannii	17-HoPeS19-1	GCA_028443375.1	17-HoPeS19-1	ACBA.0922.00389	3150	48.2	1310	129	NA	4	3.49831	1.68305	3.11727	2.11059	NA	2.6023	0.847513	1.77176	3.43285	T	3851492	73	43	Germany	Silstedt	2017	presence of OXA-51	environment	soil	OXA-749	NA	NA	NA	KL58	1301	NA	Gottfried
Acinetobacter baumannii	17-KloGe21-24-1	GCA_028443345.1	17-Klo21_24-1	ACBA.0922.00384	2630000	62200	7740000	908000	NA	4	6.41996	4.79379	6.88874	5.95809	NA	6.01514	0.898518	5.13461	6.89567	T	3765392	70	41	Poland	Oder	2017	presence of OXA-51	environment	pellet from stork	OXA-863	NA	NA	NA	KL210	1878	NA	Gottfried
Acinetobacter baumannii	17-Lo-13-1	GCA_028443305.1	17-Lo_13-1	ACBA.0922.00153	192	71.9	122	83.8	NA	4	2.2833	1.85673	2.08636	1.92324	NA	2.03741	0.190209	1.85101	2.22381	NT	3805023	51	18	Germany	Loburg	2017	presence of OXA-51	environment	earthworm	OXA-126	NA	NA	NA	KL202	1013	NA	Gottfried
Acinetobacter baumannii	17-ODR-Czarn-101-1	GCA_028443275.1	17-ODR_Czarn.101-1	ACBA.0922.00181	174000	18800	253000	39100	NA	4	5.24055	4.27416	5.40312	4.59218	NA	4.8775	0.533389	4.35479	5.40021	T	3709084	37	20	Poland	Poznan	2017	presence of OXA-51	environment	pellet from stork	OXA-862	NA	NA	NA	KL123	1037	NA	Gottfried
Acinetobacter baumannii	17-Ra-L69	GCA_963579335	NA	ACBA.0922.00474	556000	56300	139000	236000	NA	4	5.74507	4.75051	5.14301	5.37291	NA	5.25288	0.416778	4.84444	5.66131	T	3768381	187	72	NA	NA	NA	NA	NA	NA	NA	NA	NA	NA	KL43	942	NA	Gottfried
Acinetobacter baumannii	17-VT4711T-1	GCA_028443265.1	17-VT4711T-1	ACBA.0922.00364	238	314	588	359	NA	4	2.37658	2.49693	2.76938	2.55509	NA	2.54949	0.164361	2.38842	2.71057	NT	3916103	112	37	Poland	Poznan	2017	presence of OXA-51	environment	white stork nestling, tracheal	OXA-126	NA	NA	NA	KL171	1013	NA	Gottfried
Acinetobacter baumannii	17-VT4714K-1	GCA_028443225.1	17-VT4714K-1	ACBA.0922.00247	15400000	1030000	3810000	2670000	NA	4	7.18752	6.01284	6.58092	6.42651	NA	6.55195	0.486884	6.07481	7.02909	T	3879433	57	24	Poland	Poznan	2017	presence of OXA-51	environment	white stork nestling, rectal	OXA-65	NA	NA	NA	KL41	1019	NA	Gottfried
Acinetobacter baumannii	17-VT4715T-2	GCA_028443215.1	17-VT4715T-2	ACBA.0922.00379	319000	93900	103000	181000	NA	4	5.50379	4.97267	5.01284	5.25768	NA	5.18674	0.246051	4.94562	5.42787	T	3768233	78	40	Poland	Poznan	2017	presence of OXA-51	environment	white stork nestling, tracheal	OXA-98	NA	NA	NA	KL126	-	1072	Gottfried
Acinetobacter baumannii	17-VT4716K-2	GCA_028443205.1	17-VT4716K-2	ACBA.0922.00157	207	132	126	123	NA	4	2.31597	2.12057	2.10037	2.08991	NA	2.1567	0.106937	2.05191	2.2615	NT	3812548	59	18	Poland	Poznan	2017	presence of OXA-51	environment	white stork nestling, tracheal	OXA-342	NA	NA	NA	KL91	293	NA	Gottfried
Acinetobacter baumannii	17-VT4895T-1	GCA_028443185.1	17-VT4895T-1	ACBA.0922.00099	2430000	9040	105000	120000	NA	4	6.38561	3.95617	5.02119	5.07918	NA	5.11054	0.994541	4.1359	6.08517	T	3875088	54	14	Poland	Poznan	2017	presence of OXA-51	environment	white stork nestling, tracheal	OXA-344	NA	NA	NA	KL98	808	NA	Gottfried
Acinetobacter baumannii	17-VT4898T-1	GCA_028443165.1	17-VT4898T-1	ACBA.0922.00107	1210	104	174	647	NA	4	3.08279	2.01703	2.24055	2.8109	NA	2.53782	0.493677	2.05402	3.02161	NT	3708894	46	15	Poland	Poznan	2017	presence of OXA-51	environment	white stork nestling, tracheal	OXA-106	NA	NA	NA	KL41	-	5, 196, 245, 416, 514	Gottfried
Acinetobacter baumannii	17-VT4899T-2	GCA_028443125.1	17-VT4899T-2	ACBA.0922.00155	959	38.6	500	564	NA	4	2.98182	1.58659	2.69897	2.75128	NA	2.50466	0.624264	1.8929	3.11643	NT	3779140	58	18	Poland	Poznan	2017	presence of OXA-51	environment	white stork nestling, tracheal	OXA-742	NA	NA	NA	KL238	-	308, 1060	Gottfried
Acinetobacter baumannii	17-VT7005T-1	GCA_028443145.1	17-VT7005T-1	ACBA.0922.00257	238	53.2	80.1	76.4	NA	4	2.37658	1.72591	1.90363	1.88309	NA	1.9723	0.280963	1.69697	2.24764	NT	3766741	58	25	Poland	Poznan	2017	presence of OXA-51	environment	animal	OXA-340	NA	NA	NA	KL155	-	11, 274, 461, 477, 507, 652, 772, 814, 817, 822, 1646, 1863, 1880	Gottfried
Acinetobacter baumannii	17-VT7006T-1	GCA_028443085.1	17-VT7006T-1	ACBA.0922.00197	959	44	89.7	95.7	NA	4	2.98182	1.64345	1.95279	1.98091	NA	2.13974	0.581829	1.56956	2.70993	NT	3808099	110	20	Poland	Poznan	2017	presence of OXA-51	environment	white stork nestling, tracheal	OXA-126	NA	NA	NA	KL182	155	NA	Gottfried
Acinetobacter baumannii	17-VT7014T-1	GCA_028443105.1	17-VT7014T-1	ACBA.0922.00079	501	334	433	465	NA	4	2.69984	2.52375	2.63649	2.66745	NA	2.63188	0.0765893	2.55683	2.70694	T	3795832	65	12	Poland	Poznan	2017	presence of OXA-51	environment	white stork nestling, tracheal	OXA-768	NA	NA	NA	KL113	-	736, 1217	Gottfried
Acinetobacter baumannii	17-VT7019T-2	GCA_028443065.1	17-VT7019T-2	ACBA.0922.00438	33800000	25600000	7720000	1.1e+07	NA	4	7.52892	7.40824	6.88762	7.04139	NA	7.21654	0.30177	6.92081	7.51227	T	3824870	156	59	Poland	Poznan	2017	presence of OXA-51	environment	white stork nestling, tracheal	OXA-120	NA	NA	NA	KL48	193	NA	Gottfried
Acinetobacter baumannii	17-VT7024T-1	GCA_028443035.1	17-VT7024T-1	ACBA.0922.00261	253000	465000	336000	1070000	NA	4	5.40312	5.66745	5.52634	6.02938	NA	5.65657	0.270989	5.39101	5.92214	T	3869253	75	25	Poland	Poznan	2017	presence of OXA-51	environment	white stork nestling, tracheal	OXA-66	NA	NA	NA	KL19	-	10, 82, 418, 515, 575, 584, 743, 1058, 1085, 1299, 1406, 1513, 1653, 1875, 2186, 2209	Gottfried
Acinetobacter baumannii	17-ZW-108-1	GCA_028442975.1	17-ZW_108	ACBA.0922.00493	48400	2290	12500	33000	NA	4	4.68485	3.35984	4.09691	4.51851	NA	4.16503	0.591083	3.58578	4.74428	T	3686589	171	95	Germany	Wernigerode	2017	presence of OXA-51	environment	earthworm	OXA-770	NA	NA	NA	KL165	-	820, 2142	Gottfried
Acinetobacter baumannii	17-ZW-108-2	GCA_028442525.1	17-Zw-108-2	ACBA.0922.00140	223	157	377	213	NA	4	2.3483	2.1959	2.57634	2.32838	NA	2.36223	0.157955	2.20744	2.51702	NT	3896405	72	17	Germany	Wernigerode	2017	presence of OXA-51	environment	earthworm	OXA-90	NA	NA	NA	KL35	-	1074	Gottfried
Acinetobacter baumannii	17-ZW-108-3	GCA_028442995.1	17-ZW_108-3	ACBA.0922.00235	147000	6340	167000	132000	NA	4	5.16732	3.80209	5.22272	5.12057	NA	4.82817	0.68533	4.15656	5.49978	T	3858721	55	23	Germany	Wernigerode	2017	presence of OXA-51	environment	earthworm	OXA-126	NA	NA	NA	KL165	-	820, 2142	Gottfried
Acinetobacter baumannii	17-ZW-133-1	GCA_028443025.1	17-Zw_133-2	ACBA.0922.00217	390000	99600	133000	155000	NA	4	5.59106	4.99826	5.12385	5.19033	NA	5.22588	0.256154	4.97485	5.4769	T	3849978	47	22	Germany	Wernigerode	2017	presence of OXA-51	environment	earthworm	OXA-104	NA	NA	NA	KL167	46	NA	Gottfried
Acinetobacter baumannii	17-ZW-160	GCA_028442965.1	17-ZW_160	ACBA.0922.00256	116	82.4	78.3	88.4	NA	4	2.06446	1.91593	1.89376	1.94645	NA	1.95515	0.0760062	1.88067	2.02963	NT	3795201	54	25	Germany	Wernigerode	2017	presence of OXA-51	environment	earthworm	OXA-106	NA	NA	NA	KL202	-	1054	Gottfried
Acinetobacter baumannii	17-ZW-56-1	GCA_028442565.1	17-Zw-56-1	ACBA.0922.00298	141	95.7	456	360	NA	4	2.14922	1.98091	2.65896	2.5563	NA	2.33635	0.323426	2.0194	2.6533	NT	3879530	63	29	Germany	Wernigerode	2017	presence of OXA-51	environment	earthworm	OXA-691	NA	NA	NA	KL95	934	NA	Gottfried
Acinetobacter baumannii	17-ZW-59-1	GCA_028442945.1	17-ZW_59-1	ACBA.0922.00199	451000	53600	947000	908000	NA	4	5.65418	4.72916	5.97635	5.95809	NA	5.57944	0.585794	5.00538	6.15351	T	3746050	38	21	Germany	Wernigerode	2017	presence of OXA-51	environment	earthworm	OXA-71	NA	NA	NA	KL138	-	1458	Gottfried
Acinetobacter baumannii	17-ZW-61-1	GCA_028442485.1	17-Zw-61-1	ACBA.0922.00281	1770000	15100	822000	905000	NA	4	6.24797	4.17898	5.91487	5.95665	NA	5.57462	0.94215	4.65133	6.49791	T	3812776	64	27	Germany	Wernigerode	2017	presence of OXA-51	environment	earthworm	OXA-709	NA	NA	NA	KL197	-	820, 2142	Gottfried
Acinetobacter baumannii	17-ZW-61-Roe-1	GCA_028442535.1	17-Zw-61-Roe-1	ACBA.0922.00119	1940	93.4	12900	13900	NA	4	3.2878	1.97035	4.11059	4.14301	NA	3.37794	1.01842	2.3799	4.37597	T	3950699	25	16	Germany	Wernigerode	2017	presence of OXA-51	environment	earthworm	OXA-93	NA	NA	NA	KL165	933	NA	Gottfried
Acinetobacter baumannii	17-ZW-61W2	GCA_028442925.1	17-ZW_61W2	ACBA.0922.00302	151	95	303	142	NA	4	2.17898	1.97772	2.48144	2.15229	NA	2.19761	0.209215	1.99258	2.40263	NT	3872536	82	29	Germany	Wernigerode	2017	presence of OXA-51	environment	earthworm	OXA-90	NA	NA	NA	KL202	-	1074	Gottfried
Acinetobacter baumannii	17-ZW-S17-2-3	GCA_028442895.1	17-ZW_S17.2-3	ACBA.0922.00303	159	111	139	177	NA	4	2.2014	2.04532	2.14301	2.24797	NA	2.15943	0.0873518	2.07382	2.24503	NT	3893616	88	29	Germany	Wernigerode	2017	presence of OXA-51	environment	soil	OXA-90	NA	NA	NA	KL35	-	1074	Gottfried
Acinetobacter baumannii	17-ZW-S21-1-1	GCA_028442875.1	17-ZW_S21.1-1	ACBA.0922.00337	158	120	134	147	NA	4	2.19866	2.07918	2.1271	2.16732	NA	2.14307	0.0516866	2.09241	2.19372	NT	3904966	124	33	Germany	Wernigerode	2017	presence of OXA-51	environment	soil	OXA-90	NA	NA	NA	KL35	-	1074	Gottfried
Acinetobacter baumannii	17-ZW-S24-2-2	GCA_028442845.1	17-ZW_S24.2-2	ACBA.0922.00210	22700	782	19100	38900	NA	4	4.35603	2.89321	4.28103	4.58995	NA	4.03005	0.769232	3.27622	4.78389	T	3872112	68	21	Germany	Wernigerode	2017	presence of OXA-51	environment	soil	OXA-51	NA	NA	NA	KL20	504	NA	Gottfried
Acinetobacter baumannii	17-ZW-S25-2-1	GCA_028442865.1	17-ZW_S25.2-1	ACBA.0922.00308	13900000	1720000	11600000	15200000	NA	4	7.14301	6.23553	7.06446	7.18184	NA	6.90621	0.44978	6.46543	7.34699	T	3928651	63	30	Germany	Wernigerode	2017	presence of OXA-51	environment	soil	OXA-69	NA	NA	NA	KL41	1019	NA	Gottfried
Acinetobacter baumannii	17-ZW-S26-3-1	GCA_028442445.1	17-ZW-S26-3-1	ACBA.0922.00282	17000	16200	3290	686	NA	4	4.23045	4.20952	3.5172	2.83632	NA	3.69837	0.663406	3.04824	4.3485	T	3791760	65	27	Poland	Wernigerode	2017	presence of OXA-51	environment	animal	OXA-340	NA	NA	NA	KL184	-	764, 1618, 1642, 1862, 1873	Gottfried
Acinetobacter baumannii	17-ZW-S26-4-1	GCA_028442825.1	17-ZW_S26.4-1	ACBA.0922.00135	329	406	373	584	NA	4	2.5172	2.60853	2.57171	2.76641	NA	2.61596	0.107088	2.51102	2.72091	T	3820699	53	17	Germany	Wernigerode	2017	presence of OXA-51	environment	soil	OXA-106	NA	NA	NA	KL202	-	1054	Gottfried
Acinetobacter baumannii	17-ZW-S26-4-2	GCA_028442805.1	17-ZW_S26.4-2	ACBA.0922.00061	8800	4060	14700	12900	NA	4	3.94448	3.60853	4.16732	4.11059	NA	3.95773	0.251271	3.71149	4.20397	T	3946583	47	11	Germany	Wernigerode	2017	presence of OXA-51	environment	soil	OXA-51	NA	NA	NA	KL82	-	21, 35, 271, 290, 303, 365, 418, 442, 462, 480, 515, 534, 579, 626, 695, 728, 806, 918, 921, 927, 976, 1019, 1020, 1046, 1056, 1057, 1059, 1123, 1152, 1228, 1325, 1328, 1373, 1416, 1478, 1513, 1599, 1622, 1652, 1726, 1743, 1857, 1871, 1872, 1874, 2116, 2142, 2213	Gottfried
Acinetobacter baumannii	17-ZW-S28-3-1	GCA_028442785.1	17-ZW_S28.3-1	ACBA.0922.00110	3180	101	2360	5310	NA	4	3.50243	2.00432	3.37291	3.72509	NA	3.15119	0.778289	2.38848	3.9139	T	3869289	49	15	Germany	Wernigerode	2017	presence of OXA-51	environment	soil	OXA-51	NA	NA	NA	KL34	504	NA	Gottfried
Acinetobacter baumannii	17-ZW-S28-6-2	GCA_028442745.1	17-ZW_S28.6-2	ACBA.0922.00105	161	107	137	75.5	NA	4	2.20683	2.02938	2.13672	1.87795	NA	2.06272	0.143172	1.92241	2.20303	NT	3815304	41	15	Germany	Wernigerode	2017	presence of OXA-51	environment	soil	OXA-106	NA	NA	NA	KL202	-	1054	Gottfried
Acinetobacter baumannii	17-ZW-S28-7-3	GCA_028442725.1	17-ZW_S28.7-3	ACBA.0922.00168	4430	1470	16600	10200	NA	4	3.6464	3.16732	4.22011	4.0086	NA	3.76061	0.461041	3.3088	4.21242	T	3935626	41	19	Germany	Wernigerode	2017	presence of OXA-51	environment	soil	OXA-51	NA	NA	NA	KL82	-	21, 35, 271, 290, 303, 365, 418, 442, 462, 480, 515, 534, 579, 626, 695, 728, 806, 918, 921, 927, 976, 1019, 1020, 1046, 1056, 1057, 1059, 1123, 1152, 1228, 1325, 1328, 1373, 1416, 1478, 1513, 1599, 1622, 1652, 1726, 1743, 1857, 1871, 1872, 1874, 2116, 2142, 2213	Gottfried
Acinetobacter baumannii	17-ZW-S30-1	GCA_028442415.1	17-ZWS30-1	ACBA.0922.00226	1260	40.2	1010	487	NA	4	3.10037	1.60423	3.00432	2.68753	NA	2.59911	0.686311	1.92654	3.27168	NT	3883852	79	22	Germany	Wernigerode	2017	presence of OXA-51	environment	soil	OXA-757	NA	NA	NA	KL192	-	95, 270, 296, 365, 413, 581, 687, 689, 695, 920, 927, 1019, 1021, 1035, 1059, 1156, 1286, 1642, 1652, 1868	Gottfried
Acinetobacter baumannii	17-ZW-S31-4-1	GCA_028442755.1	17-ZW_S31.4-1	ACBA.0922.00098	39800	26500	23200	11400	NA	4	4.59988	4.42325	4.36549	4.0569	NA	4.36138	0.226151	4.13976	4.583	T	3944441	50	14	Germany	Wernigerode	2017	presence of OXA-51	environment	soil	OXA-51	NA	NA	NA	KL82	-	21, 35, 271, 290, 303, 365, 418, 442, 462, 480, 515, 534, 579, 626, 695, 728, 806, 918, 921, 927, 976, 1019, 1020, 1046, 1056, 1057, 1059, 1123, 1152, 1228, 1325, 1328, 1373, 1416, 1478, 1513, 1599, 1622, 1652, 1726, 1743, 1857, 1871, 1872, 1874, 2116, 2142, 2213	Gottfried
Acinetobacter baumannii	17-ZW-S31-5-2	GCA_028442705.1	17-ZW_S31.5-2	ACBA.0922.00169	168	43.1	157	83.8	NA	4	2.22531	1.63448	2.1959	1.92324	NA	1.99473	0.276	1.72426	2.26521	NT	3797634	44	19	Germany	Wernigerode	2017	presence of OXA-51	environment	soil	OXA-106	NA	NA	NA	KL202	-	1054	Gottfried
Acinetobacter baumannii	17-ZW-S32-3-1	GCA_028442685.1	17-ZW_S32.3-1	ACBA.0922.00418	141	127	180	146	NA	4	2.14922	2.1038	2.25527	2.16435	NA	2.16816	0.0635179	2.10592	2.23041	NT	3897294	152	50	Germany	Wernigerode	2017	presence of OXA-51	environment	soil	OXA-90	NA	NA	NA	KL35	-	1074	Gottfried
Acinetobacter baumannii	17-ZW-S32-4-2	GCA_028442655.1	17-ZW_S32.4-2	ACBA.0922.00039	216	72.7	151	160	NA	4	2.33445	1.86153	2.17898	2.20412	NA	2.14477	0.200744	1.94805	2.3415	NT	3817862	42	10	Germany	Wernigerode	2017	presence of OXA-51	environment	soil	OXA-106	NA	NA	NA	KL202	-	1054	Gottfried
Acinetobacter baumannii	17-ZW-S32-6-1	GCA_028442645.1	17-ZW_S32.6-1	ACBA.0922.00053	13800	1400	23300	12300	NA	4	4.13988	3.14613	4.36736	4.08991	NA	3.93582	0.540129	3.4065	4.46513	T	3952717	31	11	Germany	Wernigerode	2017	presence of OXA-51	environment	soil	OXA-51	NA	NA	NA	KL82	-	21, 35, 271, 290, 303, 365, 418, 442, 462, 480, 515, 534, 579, 626, 695, 728, 806, 918, 921, 927, 976, 1019, 1020, 1046, 1056, 1057, 1059, 1123, 1152, 1228, 1325, 1328, 1373, 1416, 1478, 1513, 1599, 1622, 1652, 1726, 1743, 1857, 1871, 1872, 1874, 2116, 2142, 2213	Gottfried
Acinetobacter baumannii	17-ZW-S35-2-1	GCA_028442625.1	17-ZW_S35.2-1	ACBA.0922.00042	9850	1670	21500	14500	NA	4	3.99344	3.22272	4.33244	4.16137	NA	3.92749	0.489808	3.44749	4.40749	T	3944447	45	10	Germany	Wernigerode	2017	presence of OXA-51	environment	soil	OXA-51	NA	NA	NA	KL82	-	21, 35, 271, 290, 303, 365, 418, 442, 462, 480, 515, 534, 579, 626, 695, 728, 806, 918, 921, 927, 976, 1019, 1020, 1046, 1056, 1057, 1059, 1123, 1152, 1228, 1325, 1328, 1373, 1416, 1478, 1513, 1599, 1622, 1652, 1726, 1743, 1857, 1871, 1872, 1874, 2116, 2142, 2213	Gottfried
Acinetobacter baumannii	17-ZW-S35-7-2	GCA_028442605.1	17-ZW_S35.7-2	ACBA.0922.00068	195	253	214	163	NA	4	2.29003	2.40312	2.33041	2.21219	NA	2.30894	0.0796859	2.23085	2.38703	NT	3809898	34	12	Germany	Wernigerode	2017	presence of OXA-51	environment	soil	OXA-106	NA	NA	NA	KL202	-	1054	Gottfried
Acinetobacter baumannii	18-13A-3	GCA_028442385.1	18-13A-3	ACBA.0922.00348	103	81.3	110	94.2	NA	4	2.01284	1.91009	2.04139	1.97405	NA	1.98459	0.0568205	1.92891	2.04028	NT	3948077	87	35	Poland	Oder	2018	presence of OXA-51	environment	white stork nestling, tracheal	OXA-746	NA	NA	NA	KL88	-	376, 1419, 2208	Gottfried
Acinetobacter baumannii	18-30P98L-1	GCA_028442405.1	18-30P98L-1	ACBA.0922.00219	339	131	336	325	NA	4	2.5302	2.11727	2.52634	2.51188	NA	2.42142	0.202921	2.22256	2.62028	NT	3819675	54	22	Poland	Opole	2018	presence of OXA-51	environment	white stork nestling, tracheal	OXA-756	NA	NA	NA	KL126	1858	NA	Gottfried
Acinetobacter baumannii	18-31P37L-2	GCA_028442365.1	18-31P37L-2	ACBA.0922.00080	1.3e+07	747000	17100000	11600000	NA	4	7.11394	5.87332	7.233	7.06446	NA	6.82118	0.635852	6.19806	7.4443	T	3787560	65	12	Poland	Opole	2018	presence of OXA-51	environment	white stork nestling, tracheal	OXA-374	NA	NA	NA	KL91	812	NA	Gottfried
Acinetobacter baumannii	18-31P37O-2	GCA_028442335.1	18-31P37O-2	ACBA.0922.00036	3650000	2800000	11100000	4060000	NA	4	6.56229	6.44716	7.04532	6.60853	NA	6.66582	0.261939	6.40913	6.92252	T	3913014	34	10	Poland	Opole	2018	presence of OXA-51	environment	white stork nestling, rectal	OXA-262	NA	NA	NA	KL82	35	NA	Gottfried
Acinetobacter baumannii	18-31P38L-3	GCA_028442325.1	18-31P38L-3	ACBA.0922.00060	18000	440	5520	3250	NA	4	4.25527	2.64345	3.74194	3.51188	NA	3.53814	0.672549	2.87905	4.19722	T	3772123	44	11	Poland	Opole	2018	presence of OXA-51	environment	white stork nestling, tracheal	OXA-738	NA	NA	NA	KL98	-	49, 177, 186, 308, 316, 647, 844, 937, 1079, 1165, 1414, 1855	Gottfried
Acinetobacter baumannii	18-31P39L-2	GCA_028442305.1	18-31P39L-2	ACBA.0922.00065	6530000	253000	1.7e+07	8280000	NA	4	6.81491	5.40312	7.23045	6.91803	NA	6.59163	0.811796	5.79608	7.38717	T	3771771	28	12	Poland	Opole	2018	presence of OXA-51	environment	white stork nestling, tracheal	OXA-374	NA	NA	NA	KL16	240	NA	Gottfried
Acinetobacter baumannii	18-40A-1	GCA_028442285.1	18-40A-1	ACBA.0922.00323	223	64.1	725	452	NA	4	2.3483	1.80686	2.86034	2.65514	NA	2.41766	0.458348	1.96849	2.86683	NT	3773352	57	32	Poland	Oder	2018	presence of OXA-51	environment	white stork nestling, tracheal	OXA-391	NA	NA	NA	KL238	481	NA	Gottfried
Acinetobacter baumannii	18-47P16L-1	GCA_028442265.1	18-47P16L-1	ACBA.0922.00374	248	76.1	1740	1200	NA	4	2.39445	1.88138	3.24055	3.07918	NA	2.64889	0.629554	2.03194	3.26584	T	3782662	87	39	Poland	Opole	2018	presence of OXA-51	environment	white stork nestling, tracheal	OXA-859	NA	NA	NA	KL28	-	46, 118, 123, 135, 179, 192, 275, 276, 499, 869, 1032, 1060, 1073, 1180, 1366, 1587, 1647, 2117, 2139	Gottfried
Acinetobacter baumannii	18-47P18L-1	GCA_028442245.1	18-47P18L-1	ACBA.0922.00184	3340000	151000	3170000	3220000	NA	4	6.52375	5.17898	6.50106	6.50786	NA	6.17791	0.666023	5.52522	6.8306	T	3797823	40	20	Poland	Opole	2018	presence of OXA-51	environment	white stork nestling, tracheal	OXA-858	NA	NA	NA	KL90	-	276, 1036, 1104, 1822, 1868	Gottfried
Acinetobacter baumannii	18-47P35L-1	GCA_028442205.1	18-47P35L-1	ACBA.0922.00086	5980000	39800	1690000	1320000	NA	4	6.7767	4.59988	6.22789	6.12057	NA	5.93126	0.932946	5.01699	6.84553	T	3798563	55	13	Poland	Opole	2018	presence of OXA-51	environment	white stork nestling, tracheal	OXA-497	NA	NA	NA	KL202	-	742, 1038	Gottfried
Acinetobacter baumannii	18-47P91L-1	GCA_028442215.1	18-47P91L-1	ACBA.0922.00408	1680000	296000	8500000	7870000	NA	4	6.22531	5.47129	6.92942	6.89597	NA	6.3805	0.687452	5.70681	7.05419	T	3795780	89	48	Poland	Opole	2018	presence of OXA-51	environment	white stork nestling, tracheal	OXA-429	NA	NA	NA	KL51	764	NA	Gottfried
Acinetobacter baumannii	18-47P91L-2	GCA_028442185.1	18-47P91L-2	ACBA.0922.00045	23100	367	13400	8820	NA	4	4.36361	2.56467	4.1271	3.94547	NA	3.75021	0.808693	2.95771	4.54272	T	3882430	52	10	Poland	Opole	2018	presence of OXA-51	environment	white stork nestling, tracheal	OXA-344	NA	NA	NA	KL208	808	NA	Gottfried
Acinetobacter baumannii	18-47P93L-1	GCA_028442165.1	18-47P93L-1	ACBA.0922.00264	2040	626	9670	4460	NA	4	3.30963	2.79657	3.98543	3.64933	NA	3.43524	0.50735	2.93805	3.93244	T	3700350	46	26	Poland	Opole	2018	presence of OXA-51	environment	white stork nestling, tracheal	OXA-430	NA	NA	NA	KL51	961	NA	Gottfried
Acinetobacter baumannii	18-48P05L-2	GCA_028442145.1	18-48P05L-2	ACBA.0922.00327	3970	1600	9300	4120	NA	4	3.59879	3.20412	3.96848	3.6149	NA	3.59657	0.312344	3.29048	3.90266	T	3964155	70	32	Poland	Opole	2018	presence of OXA-51	environment	white stork nestling, tracheal	OXA-762	NA	NA	NA	KL155	647	NA	Gottfried
Acinetobacter baumannii	18-48P08L-2	GCA_028442125.1	18-48P08L-2	ACBA.0922.00048	191000	244000	825000	265000	NA	4	5.28103	5.38739	5.91645	5.42325	NA	5.50203	0.282805	5.22489	5.77917	T	3949904	70	10	Poland	Poznan	2018	presence of OXA-51	environment	animal	OXA-340	NA	NA	NA	KL35	283	NA	Gottfried
Acinetobacter baumannii	18-48P34O-2	GCA_028442105.1	18-48P34O-2	ACBA.0922.00284	241	88.7	1470	684	NA	4	2.38202	1.94792	3.16732	2.83506	NA	2.58308	0.531876	2.06185	3.10431	NT	3944183	80	27	Poland	Opole	2018	presence of OXA-51	environment	white stork nestling, rectal	OXA-753	NA	NA	NA	KL102	-	245	Gottfried
Acinetobacter baumannii	18-48P53L-2	GCA_028442065.1	18-48P53L-2	ACBA.0922.00398	677	139	1120	1710	NA	4	2.83059	2.14301	3.04922	3.233	NA	2.81395	0.476579	2.34692	3.28099	T	3757569	82	45	Poland	Opole	2018	presence of OXA-51	environment	white stork nestling, tracheal	OXA-860	NA	NA	NA	KL208	-	28, 30, 32, 53, 547, 769, 905, 929, 1144, 1191, 2095	Gottfried
Acinetobacter baumannii	18-48P53O-2	GCA_028442075.1	18-48P53O-2	ACBA.0922.00351	12500000	686000	1.2e+07	15700000	NA	4	7.09691	5.83632	7.07918	7.1959	NA	6.80208	0.645881	6.16913	7.43503	T	3723595	71	36	Poland	Opole	2018	presence of OXA-51	environment	white stork nestling,rectal	OXA-861	NA	NA	NA	KL107	814	NA	Gottfried
Acinetobacter baumannii	18-48P62L-1	GCA_028442035.1	18-48P62L-1	ACBA.0922.00203	2550000	36500	2230000	2720000	NA	4	6.40654	4.56229	6.3483	6.43457	NA	5.93793	0.917793	5.03851	6.83735	T	3948721	49	21	Poland	Opole	2018	presence of OXA-51	environment	white stork nestling, tracheal	OXA-771	NA	NA	NA	KL79	-	976	Gottfried
Acinetobacter baumannii	18-48P83L-2	GCA_028442005.1	18-48P83L-2	ACBA.0922.00082	172	87.5	133	130	NA	4	2.23553	1.94201	2.12385	2.11394	NA	2.10383	0.121153	1.98511	2.22256	NT	3763144	27	13	Poland	Opole	2018	presence of OXA-51	environment	white stork nestling, tracheal	OXA-314	NA	NA	NA	KL7	-	168, 276, 296, 687, 1014, 1016, 1017, 1035, 1050, 1152, 1831, 1884, 2132	Gottfried
Acinetobacter baumannii	18-8A-2	GCA_028442025.1	18-8A-2	ACBA.0922.00349	8020	178	5240	5960	NA	4	3.90417	2.25042	3.71933	3.77525	NA	3.41229	0.778439	2.64944	4.17515	T	3954876	88	35	Poland	Oder	2018	presence of OXA-51	environment	white stork nestling, tracheal	OXA-763	NA	NA	NA	KL88	-	403, 822	Gottfried
Acinetobacter baumannii	18-CSD76-1	GCA_028441965.1	18-CSD76-1	ACBA.0922.00280	53100	2210	44200	16400	NA	4	4.72509	3.34439	4.64542	4.21484	NA	4.23244	0.633035	3.61207	4.8528	T	3919367	59	27	Poland	Opole	2018	presence of OXA-51	environment	white stork, egg shells	OXA-126	NA	NA	NA	KL172	155	NA	Gottfried
Acinetobacter baumannii	18-CSP68-2	GCA_028441975.1	18-CSP68-2	ACBA.0922.00414	319	76.2	72.1	99.4	NA	4	2.50379	1.88195	1.85794	1.99739	NA	2.06027	0.301883	1.76443	2.35611	NT	3943336	90	50	Poland	Opole	2018	presence of OXA-51	environment	plant root	OXA-761	NA	NA	NA	KL169	1117	NA	Gottfried
Acinetobacter baumannii	18-Klo47A1	GCA_028441945.1	18-Klo47A1	ACBA.0922.00459	416	71.9	70.7	101	NA	4	2.61909	1.85673	1.84942	2.00432	NA	2.08239	0.364849	1.72485	2.43994	NT	3693232	177	68	Poland	Oder	2018	presence of OXA-51	environment	white stork nestling, tracheal	OXA-67	NA	NA	NA	KL76	516	NA	Gottfried
Acinetobacter baumannii	18-Klo54A1	GCA_028441925.1	18-Klo54A1	ACBA.0922.00201	380000	32000	281000	453000	NA	4	5.57978	4.50515	5.44871	5.6561	NA	5.29743	0.535088	4.77306	5.82181	T	3909592	48	21	Poland	Oder	2018	presence of OXA-51	environment	white stork nestling, tracheal	OXA-70	NA	NA	NA	KL20	1042	NA	Gottfried
Acinetobacter baumannii	18-MasT3036T-1	GCA_028441865.1	18-MasT3036T-1	ACBA.0922.00161	576	391	340	1060	NA	4	2.76042	2.59218	2.53148	3.02531	NA	2.72735	0.220989	2.51078	2.94391	T	3928289	65	18	Poland	Masowien	2018	presence of OXA-51	environment	white stork nestling, tracheal	OXA-126	NA	NA	NA	KL98	1013	NA	Gottfried
Acinetobacter baumannii	18-MOC93-1	GCA_028441875.1	18-MOC93-1	ACBA.0922.00274	9110	870	2870	3890	NA	4	3.95952	2.93952	3.45788	3.58995	NA	3.48672	0.42208	3.07309	3.90035	T	3993059	88	26	Poland	Opole	2018	presence of OXA-51	environment	white stork, feather	OXA-126	NA	NA	NA	KL203	155	NA	Gottfried
Acinetobacter baumannii	18-MOC94-2	GCA_028441825.1	18-MOC94-2	ACBA.0922.00394	98800	2370	22100	110000	NA	4	4.99476	3.37475	4.34439	5.04139	NA	4.43882	0.777458	3.67693	5.20072	T	3903638	97	43	Poland	Opole	2018	presence of OXA-51	environment	pellet from stork	OXA-745	NA	NA	NA	KL211	-	17, 252, 302, 370, 470, 490, 589, 642, 1243, 1246, 1367, 1442	Gottfried
Acinetobacter baumannii	18-OBC4-1	GCA_028441845.1	18-OBC4-1	ACBA.0922.00062	12800	1050	3580	34500	NA	4	4.10721	3.02119	3.55388	4.53782	NA	3.80503	0.659741	3.15849	4.45156	T	3767801	47	11	Poland	Opole	2018	presence of OXA-51	environment	white stork, nest	OXA-760	NA	NA	NA	KL218	690	NA	Gottfried
Acinetobacter baumannii	18-Pos1016-1	GCA_028441795.1	18-Pos1016-1	ACBA.0922.00288	6590	4400	9360	35200	NA	4	3.81889	3.64345	3.97128	4.54654	NA	3.99504	0.391307	3.61157	4.37851	T	3752608	57	28	Poland	Poznan	2018	presence of OXA-51	environment	white stork nestling, tracheal	OXA-764	NA	NA	NA	KL101	-	1073	Gottfried
Acinetobacter baumannii	18-Pos1046	GCA_028441775.1	18-Pos1046	ACBA.0922.00134	271	52.3	134	114	NA	4	2.43297	1.7185	2.1271	2.0569	NA	2.08387	0.293235	1.7965	2.37124	NT	3903278	35	17	Poland	Poznan	2018	presence of OXA-51	environment	white stork nestling, tracheal	OXA-179	NA	NA	NA	KL192	1147	NA	Gottfried
Acinetobacter baumannii	18-Pos1066-1	GCA_028441745.1	18-Pos1066-1	ACBA.0922.00242	408	160	104	138	NA	4	2.61066	2.20412	2.01703	2.13988	NA	2.24292	0.257151	1.99092	2.49493	NT	3678053	67	23	Poland	Poznan	2018	presence of OXA-51	environment	white stork nestling, tracheal	OXA-337	NA	NA	NA	KL208	-	1311	Gottfried
Acinetobacter baumannii	18-Pos1066-2	GCA_028441765.1	18-Pos1066-2	ACBA.0922.00138	644	501	338	741	NA	4	2.80889	2.69984	2.52892	2.86982	NA	2.72686	0.149529	2.58033	2.8734	T	3822558	61	17	Poland	Poznan	2018	presence of OXA-51	environment	white stork nestling, tracheal	OXA-380	NA	NA	NA	KL79	1367	NA	Gottfried
Acinetobacter baumannii	18-Pos111-1	GCA_028441725.1	18-Pos111-1	ACBA.0922.00172	354000	10400	497000	1500000	NA	4	5.549	4.01703	5.69636	6.17609	NA	5.35962	0.934242	4.44408	6.27516	T	3873659	51	19	Poland	Poznan	2018	presence of OXA-51	environment	white stork nestling, tracheal	OXA-374	NA	NA	NA	KL151	240	NA	Gottfried
Acinetobacter baumannii	18-Pos121-2	GCA_028441705.1	18-Pos121-2	ACBA.0922.00250	13600	970	149000	16300	NA	4	4.13354	2.98677	5.17319	4.21219	NA	4.12642	0.894786	3.24955	5.0033	T	5645396	73	24	Poland	Poznan	2018	presence of OXA-51	environment	white stork nestling, tracheal	OXA-714	NA	NA	NA	KL214	-	373, 421, 449, 1819, 1891, 2147	Gottfried
Acinetobacter baumannii	18-Pos123-2	GCA_028441665.1	18-Pos123-2	ACBA.0922.00313	204	57.9	233	80.8	NA	4	2.30963	1.76268	2.36736	1.90741	NA	2.08677	0.297545	1.79518	2.37836	NT	3910434	67	31	Poland	Poznan	2018	presence of OXA-51	environment	white stork nestling, tracheal	OXA-774	NA	NA	NA	KL58	1020	NA	Gottfried
Acinetobacter baumannii	18-Pos127-2	GCA_028441635.1	18-Pos127-2	ACBA.0922.00377	683	267	4050	969	NA	4	2.83442	2.42651	3.60746	2.98632	NA	2.96368	0.489972	2.48351	3.44384	T	3822091	72	40	Poland	Poznan	2018	presence of OXA-51	environment	white stork nestling, tracheal	OXA-130	NA	NA	NA	KL155	-	95, 270, 296, 365, 413, 581, 687, 689, 695, 920, 927, 1019, 1021, 1035, 1059, 1156, 1286, 1642, 1652, 1868	Gottfried
Acinetobacter baumannii	18-Pos129	GCA_028441655.1	18-Pos129	ACBA.0922.00390	56600000	4080000	7490000	41400000	NA	4	7.75282	6.61066	6.87448	7.617	NA	7.21374	0.557382	6.66752	7.75996	T	3806492	84	43	Poland	Poznan	2018	presence of OXA-51	environment	white stork nestling, tracheal	OXA-208	NA	NA	NA	KL110	1526	NA	Gottfried
Acinetobacter baumannii	18-Pos131-2	GCA_028441625.1	18-Pos131-2	ACBA.0922.00432	418000	5340	28200	116000	NA	4	5.62118	3.72754	4.45025	5.06446	NA	4.71586	0.814134	3.91802	5.51369	T	3830798	109	57	Poland	Poznan	2018	presence of OXA-51	environment	white stork nestling, tracheal	OXA-775	NA	NA	NA	KL24	-	350	Gottfried
Acinetobacter baumannii	18-Pos15-1	GCA_028441545.1	18-Pos15-1	ACBA.0922.00035	344000	392000	2640000	6230000	NA	4	5.53656	5.59329	6.4216	6.79449	NA	6.08648	0.621621	5.47731	6.69566	T	3909500	33	10	Poland	Poznan	2018	presence of OXA-51	environment	white stork nestling, tracheal	OXA-374	NA	NA	NA	KL9	240	NA	Gottfried
Acinetobacter baumannii	18-Pos19	GCA_028441565.1	18-Pos19	ACBA.0922.00070	1.7e+07	1400000	9380000	9560000	NA	4	7.23045	6.14613	6.9722	6.98046	NA	6.83231	0.472891	6.36888	7.29573	T	3809390	36	12	Poland	Poznan	2018	presence of OXA-51	environment	white stork nestling, tracheal	OXA-339	NA	NA	NA	KL51	1744	NA	Gottfried
Acinetobacter baumannii	18-Pos200b	GCA_028441555.1	18-Pos200b	ACBA.0922.00022	696	1780	4560	10500	NA	4	2.84261	3.25042	3.65896	4.02119	NA	3.4433	0.509411	2.94408	3.94251	T	3793124	20	9	Poland	Poznan	2018	presence of OXA-51	environment	white stork nestling, tracheal	OXA-338	NA	NA	NA	KL126	-	23	Gottfried
Acinetobacter baumannii	18-Pos43	GCA_028441525.1	18-Pos43	ACBA.0922.00087	386000	42100	461000	709000	NA	4	5.58659	4.62428	5.6637	5.85065	NA	5.4313	0.549319	4.89298	5.96963	T	3729892	57	13	Poland	Poznan	2018	presence of OXA-51	environment	white stork nestling, tracheal	OXA-381	NA	NA	NA	KL79	-	943	Gottfried
Acinetobacter baumannii	18-Pos57	GCA_028441585.1	18-Pos57	ACBA.0922.00411	255	2020	3130	1770	NA	4	2.40654	3.30535	3.49554	3.24797	NA	3.11385	0.483267	2.64026	3.58744	T	3970057	99	49	Poland	Poznan	2018	presence of OXA-51	environment	white stork nestling, tracheal	OXA-91	NA	NA	NA	KL180	1018	NA	Gottfried
Acinetobacter baumannii	18-Pos600	GCA_028441435.1	18-Pos600	ACBA.0922.00271	263	80.6	167	232	NA	4	2.41996	1.90634	2.22272	2.36549	NA	2.22862	0.230394	2.00284	2.45441	NT	3890015	59	26	Poland	Poznan	2018	presence of OXA-51	environment	white stork nestling, tracheal	OXA-407	NA	NA	NA	KL56	-	303, 743	Gottfried
Acinetobacter baumannii	18-Pos608	GCA_028441485.1	18-Pos608	ACBA.0922.00383	1510000	957000	1160000	2270000	NA	4	6.17898	5.98091	6.06446	6.35603	NA	6.14509	0.162376	5.98597	6.30422	T	3876850	68	41	Poland	Poznan	2018	presence of OXA-51	environment	white stork nestling, tracheal	OXA-406	NA	NA	NA	KL107	461	NA	Gottfried
Acinetobacter baumannii	18-Pos618-2	GCA_028441425.1	18-Pos618-2	ACBA.0922.00245	1020	213	800	746	NA	4	3.0086	2.32838	2.90309	2.87274	NA	2.7782	0.305482	2.47884	3.07757	T	3768467	51	24	Poland	Poznan	2018	presence of OXA-51	environment	white stork nestling, tracheal	OXA-748	NA	NA	NA	KL51	-	288, 1228, 2116	Gottfried
Acinetobacter baumannii	18-Pos628-4	GCA_028441475.1	18-Pos628-4	ACBA.0922.00122	6900000	577000	2580000	5990000	NA	4	6.83885	5.76118	6.41162	6.77743	NA	6.44727	0.49475	5.96242	6.93211	T	3871937	38	16	Poland	Poznan	2018	presence of OXA-51	environment	white stork nestling, tracheal	OXA-374	NA	NA	NA	KL151	240	NA	Gottfried
Acinetobacter baumannii	18-Pos660-3	GCA_028441375.1	18-Pos660-3	ACBA.0922.00483	110000	149	11600	23200	NA	4	5.04139	2.17319	4.06446	4.36549	NA	3.91113	1.22853	2.70719	5.11507	T	3728962	138	81	Poland	Poznan	2018	presence of OXA-51	environment	white stork nestling, tracheal	OXA-558	NA	NA	NA	KL24	-	859, 1099	Gottfried
Acinetobacter baumannii	18-Pos676	GCA_028441405.1	18-Pos676	ACBA.0922.00363	873000	40200	1640000	1590000	NA	4	5.94101	4.60423	6.21484	6.2014	NA	5.74037	0.767844	4.9879	6.49284	T	4046877	101	37	Poland	Poznan	2018	presence of OXA-51	environment	white stork nestling, tracheal	OXA-755	NA	NA	NA	KL9	1060	NA	Gottfried
Acinetobacter baumannii	18-Pos692-1	GCA_028441365.1	18-Pos692-1	ACBA.0922.00193	432	96.8	308	318	NA	4	2.63548	1.98588	2.48855	2.50243	NA	2.40308	0.285917	2.12289	2.68328	NT	3827711	56	20	Poland	Poznan	2018	presence of OXA-51	environment	white stork nestling, tracheal	OXA-379	NA	NA	NA	KL24	926	NA	Gottfried
Acinetobacter baumannii	18-Pos730	GCA_028441465.1	18-Pos730	ACBA.0922.00174	875000	742000	4500000	7320000	NA	4	5.94201	5.8704	6.65321	6.86451	NA	6.33253	0.500636	5.84192	6.82315	T	3876055	54	19	Poland	Poznan	2018	presence of OXA-51	environment	white stork nestling, tracheal	OXA-374	NA	NA	NA	KL151	240	NA	Gottfried
Acinetobacter baumannii	18-Pos750-2	GCA_028441345.1	18-Pos750-2	ACBA.0922.00195	18500	2250	6590	34800	NA	4	4.26717	3.35218	3.81889	4.54158	NA	3.99495	0.521874	3.48353	4.50638	T	3847526	71	20	Poland	Poznan	2018	presence of OXA-51	environment	white stork nestling, tracheal	OXA-767	NA	NA	NA	KL211	-	13, 308, 319, 343, 350, 419, 426, 462, 585, 590, 696, 810, 819, 987, 1008, 1020, 1036, 1149, 1356, 1361, 1431, 1566, 1822, 1856	Gottfried
Acinetobacter baumannii	18-Pos756-2	GCA_028441315.1	18-Pos756-2	ACBA.0922.00141	1310	45.3	1380	2110	NA	4	3.11727	1.6561	3.13988	3.32428	NA	2.80938	0.774427	2.05046	3.56831	T	3843687	78	17	Poland	Poznan	2018	presence of OXA-51	environment	white stork nestling, tracheal	OXA-383	NA	NA	NA	KL20	-	21, 537, 696, 971, 1872	Gottfried
Acinetobacter baumannii	18-Pos766-1	GCA_028441305.1	18-Pos766-1	ACBA.0922.00125	232	119	189	197	NA	4	2.36549	2.07555	2.27646	2.29447	NA	2.25299	0.124383	2.1311	2.37488	NT	3813205	51	16	Poland	Poznan	2018	presence of OXA-51	environment	white stork nestling, tracheal	OXA-374	NA	NA	NA	KL218	690	NA	Gottfried
Acinetobacter baumannii	18-Pos804-1	GCA_028441265.1	18-Pos804-2	ACBA.0922.00458	232	279	455	589	NA	4	2.36549	2.4456	2.65801	2.77012	NA	2.5598	0.186794	2.37675	2.74286	NT	3637202	109	68	Poland	Poznan	2018	presence of OXA-51	environment	white stork nestling, tracheal	OXA-343	NA	NA	NA	KL91	294	NA	Gottfried
Acinetobacter baumannii	18-Pos842	GCA_028441275.1	18-Pos842	ACBA.0922.00092	2270	184	577	574	NA	4	3.35603	2.26482	2.76118	2.75891	NA	2.78523	0.446433	2.34774	3.22273	T	3916293	24	14	Poland	Poznan	2018	presence of OXA-51	environment	white stork nestling, tracheal	OXA-345	NA	NA	NA	KL79	1019	NA	Gottfried
Acinetobacter baumannii	18-T2989T-1	GCA_028441245.1	18-T2989T-1	ACBA.0922.00097	216	105	227	817	NA	4	2.33445	2.02119	2.35603	2.91222	NA	2.40597	0.370565	2.04283	2.76912	NT	4001105	49	14	Poland	Masowien	2018	presence of OXA-51	environment	white stork nestling, tracheal	OXA-751	NA	NA	NA	KL227	-	1054	Gottfried
Acinetobacter baumannii	18-T2991K-1	GCA_028441205.1	18-T2991K-1	ACBA.0922.00415	257	110	84.6	172	NA	4	2.40993	2.04139	1.92737	2.23553	NA	2.15356	0.213064	1.94476	2.36236	NT	3856217	100	50	Poland	Masowien	2018	presence of OXA-51	environment	white stork nestling, tracheal	OXA-772	NA	NA	NA	KL9	-	255	Gottfried
Acinetobacter baumannii	18-T2998T-1	GCA_028441215.1	18-T2998T-1	ACBA.0922.00147	126000	10700	43900	105000	NA	4	5.10037	4.02938	4.64246	5.02119	NA	4.69835	0.488701	4.21943	5.17727	T	3888754	44	18	Poland	Masowien	2018	presence of OXA-51	environment	white stork nestling, tracheal	OXA-341	NA	NA	NA	KL96	-	2213	Gottfried
Acinetobacter baumannii	19-121-1	GCA_028441185.1	19-121-1	ACBA.0922.00077	219	48.5	133	124	NA	4	2.34044	1.68574	2.12385	2.09342	NA	2.06086	0.273197	1.79314	2.32859	NT	3801033	47	12	Poland	Poznan	2019	presence of OXA-51	environment	white stork nestling, tracheal	OXA-344	NA	NA	NA	KL239	-	26, 57, 648, 960, 1094, 1358, 1427	Gottfried
Acinetobacter baumannii	19-50P57O-2	GCA_028441165.1	19-50P57O-2	ACBA.0922.00491	302	275	959	4200	NA	4	2.48001	2.43933	2.98182	3.62325	NA	2.8811	0.55286	2.33931	3.4229	T	3550455	142	91	Poland	Opole	2019	presence of OXA-51	environment	white stork nestling, rectal	OXA-884	NA	NA	NA	KL198	-	21, 43, 48, 51, 77, 137, 155, 162, 163, 271, 317, 374, 419, 437, 447, 462, 474, 479, 534, 535, 611, 622, 651, 696, 723, 757, 765, 806, 810, 820, 822, 825, 851, 867, 878, 921, 965, 966, 968, 971, 982, 987, 1006, 1013, 1020, 1022, 1025, 1056, 1123, 1149, 1151, 1212, 1296, 1321, 1328, 1361, 1363, 1373, 1416, 1515, 1584, 1585, 1728, 1743, 1826, 1867, 1871, 1872, 2135, 2142, 2150, 2189, 2193, 2205, 22…	Gottfried
Acinetobacter baumannii	19-50P63L-2	GCA_963580385	NA	ACBA.0922.00046	325	96.8	264	270	NA	4	2.51188	1.98588	2.4216	2.43136	NA	2.33768	0.238001	2.10445	2.57092	NT	3913193	66	10	NA	NA	NA	NA	NA	NA	NA	NA	NA	NA	KL35	-	1036, 1822	Gottfried
Acinetobacter baumannii	19-50P73O	GCA_028441145.1	19-50P73O	ACBA.0922.00448	1660	719	12200	17700	NA	4	3.22011	2.85673	4.08636	4.24797	NA	3.60279	0.671604	2.94463	4.26095	T	3661456	103	63	Poland	Opole	2019	presence of OXA-51	environment	white stork nestling,rectal	OXA-880	NA	NA	NA	KL58	-	820	Gottfried
Acinetobacter baumannii	19-63P73	GCA_028441105.1	19-63P73	ACBA.0922.00477	11800000	14100000	1.8e+07	34300000	NA	4	7.07188	7.14922	7.25527	7.53529	NA	7.25292	0.202706	7.05427	7.45157	T	3652870	122	75	Poland	Opole	2019	presence of OXA-51	environment	white stork nestling, tracheal	OXA-882	NA	NA	NA	KL58	-	1727	Gottfried
Acinetobacter baumannii	19-64P02	GCA_028441065.1	19-64P02	ACBA.0922.00160	761000	999000	3010000	7600000	NA	4	5.88138	5.99957	6.47857	6.88081	NA	6.31008	0.459827	5.85946	6.76071	T	4023445	61	18	Poland	Opole	2019	presence of OXA-51	environment	white stork nestling, tracheal	OXA-878	NA	NA	NA	KL43	-	931, 935, 1024, 1034, 1508	Gottfried
Acinetobacter baumannii	19-65P29	GCA_028441125.1	19-65P29	ACBA.0922.00473	337	78.6	382	524	NA	4	2.52763	1.89542	2.58206	2.71933	NA	2.43111	0.366122	2.07232	2.7899	NT	3763019	133	72	Poland	Opole	2019	presence of OXA-51	environment	white stork nestling, tracheal	OXA-881	NA	NA	NA	KL239	-	911	Gottfried
Acinetobacter baumannii	19-Klo102A	GCA_028441085.1	19-Klo102A	ACBA.0922.00427	687000	257000	400000	1630000	NA	4	5.83696	5.40993	5.60206	6.21219	NA	5.76528	0.345339	5.42686	6.10371	T	3769503	136	54	Poland	Oder	2019	presence of OXA-51	environment	white stork nestling, tracheal	OXA-887	NA	NA	NA	KL184	37	NA	Gottfried
Acinetobacter baumannii	19-Pos108-1	GCA_028440995.1	19-Pos108-1	ACBA.0922.00254	215	72.2	117	151	NA	4	2.33244	1.85854	2.06819	2.17898	NA	2.10953	0.199347	1.91418	2.30489	NT	3832256	47	25	Poland	Poznan	2019	presence of OXA-51	environment	white stork nestling, tracheal	Oxa-126	NA	NA	NA	KL201	155	NA	Gottfried
Acinetobacter baumannii	19-Pos108-2	GCA_028441045.1	19-Pos108-2	ACBA.0922.00359	776000	4030	415000	709000	NA	4	5.88986	3.60531	5.61805	5.85065	NA	5.24097	1.09702	4.16591	6.31602	T	3872357	83	37	Poland	Poznan	2019	presence of OXA-51	environment	white stork nestling, tracheal	OXA-866	NA	NA	NA	KL190	-	243, 402, 453, 690, 1179, 1417, 2160	Gottfried
Acinetobacter baumannii	19-Pos11	GCA_028440945.1	19-Pos11	ACBA.0922.00283	238	10300000	22100000	26300000	NA	4	2.37658	7.01284	7.34439	7.41996	NA	6.03844	2.44764	3.6398	8.43708	T	3803885	69	27	Poland	Poznan	2019	presence of OXA-51	environment	white stork nestling, tracheal	OXA-180	NA	NA	NA	KL192	267	NA	Gottfried
Acinetobacter baumannii	19-Pos112-1	GCA_028440985.1	19-Pos112-1	ACBA.0922.00409	181	296	482	539	NA	4	2.25768	2.47129	2.68305	2.73159	NA	2.5359	0.2172	2.32305	2.74875	NT	3832324	90	48	Poland	Poznan	2019	presence of OXA-51	environment	white stork nestling, tracheal	OXA-432	NA	NA	NA	KL151	928	NA	Gottfried
Acinetobacter baumannii	19-Pos122	GCA_028440965.1	19-Pos122	ACBA.0922.00270	2280	173	1560	2580	NA	4	3.35793	2.23805	3.19312	3.41162	NA	3.05018	0.549347	2.51183	3.58853	T	3882765	58	26	Poland	Poznan	2019	presence of OXA-51	environment	white stork nestling, tracheal	OXA-374	NA	NA	NA	KL151	240	NA	Gottfried
Acinetobacter baumannii	19-Pos126	GCA_028440925.1	19-Pos126	ACBA.0922.00287	3730	339	4880	3030	NA	4	3.57171	2.5302	3.68842	3.48144	NA	3.31794	0.531953	2.79664	3.83925	T	3865557	54	28	Poland	Poznan	2019	presence of OXA-51	environment	white stork nestling, tracheal	OXA-374	NA	NA	NA	KL124	240	NA	Gottfried
Acinetobacter baumannii	19-Pos128A	GCA_028441025.1	19-Pos128A	ACBA.0922.00128	326	369	726	1300	NA	4	2.51322	2.56703	2.86094	3.11394	NA	2.76378	0.279015	2.49035	3.03721	T	3822138	58	16	Poland	Poznan	2019	presence of OXA-51	environment	white stork nestling, tracheal	OXA-374	NA	NA	NA	KL138	240	NA	Gottfried
Acinetobacter baumannii	19-Pos13-2	GCA_028440875.1	19-Pos13-2	ACBA.0922.00275	180	60.8	87.5	161	NA	4	2.25527	1.7839	1.94201	2.20683	NA	2.047	0.222983	1.82848	2.26552	NT	3968120	92	26	Poland	Poznan	2019	presence of OXA-51	environment	white stork nestling, tracheal	OXA-104	NA	NA	NA	KL18	1027	NA	Gottfried
Acinetobacter baumannii	19-Pos138-1	GCA_028440865.1	19-Pos138-1	ACBA.0922.00183	3730	11500	8850	27800	NA	4	3.57171	4.0607	3.94694	4.44404	NA	4.00585	0.359152	3.65389	4.35781	T	3728591	39	20	Poland	Poznan	2019	presence of OXA-51	environment	white stork nestling, tracheal	OXA-126	NA	NA	NA	KL65	-	31, 36, 37, 40, 105, 167, 169, 195, 245, 266, 268, 274, 286, 309, 354, 377, 379, 416, 417, 454, 481, 514, 520, 602, 656, 659, 677, 741, 821, 849, 914, 923, 946, 977, 1001, 1162, 1199, 1355, 1418, 1468, 1516, 1548, 1598, 1600, 1641, 1649, 1854, 1861, 1862	Gottfried
Acinetobacter baumannii	19-Pos148-1	GCA_028440905.1	19-Pos148-1	ACBA.0922.00354	184	87.2	496	4460	NA	4	2.26482	1.94052	2.69548	3.64933	NA	2.63754	0.742035	1.91036	3.36472	T	3981622	88	36	Poland	Poznan	2019	presence of OXA-51	environment	white stork nestling, tracheal	OXA-873	NA	NA	NA	KL19	-	258	Gottfried
Acinetobacter baumannii	19-Pos159	GCA_028440765.1	19-Pos159	ACBA.0922.00252	843	2110	7670	13800	NA	4	2.92583	3.32428	3.8848	4.13988	NA	3.5687	0.547475	3.03218	4.10521	T	3830571	77	24	Poland	Poznan	2019	presence of OXA-51	environment	white stork nestling, tracheal	OXA-874	NA	NA	NA	KL79	-	586, 1510, 1512	Gottfried
Acinetobacter baumannii	19-Pos160-2	GCA_028440815.1	19-Pos160-2	ACBA.0922.00469	277	132	53.4	405	NA	4	2.44248	2.12057	1.72754	2.60746	NA	2.22451	0.388132	1.84415	2.60487	NT	3746922	122	71	Poland	Poznan	2019	presence of OXA-51	environment	white stork nestling, tracheal	OXA-875	NA	NA	NA	KL79	-	1014, 1016, 1017, 1065, 1884, 2132, 2216	Gottfried
Acinetobacter baumannii	19-Pos168-2	GCA_028440745.1	19-Pos168-2	ACBA.0922.00089	485	477	339	536	NA	4	2.68574	2.67852	2.5302	2.72916	NA	2.65591	0.0867379	2.5709	2.74091	T	3882777	67	13	Poland	Poznan	2019	presence of OXA-51	environment	white stork nestling, tracheal	OXA-126	NA	NA	NA	KL201	1013	NA	Gottfried
Acinetobacter baumannii	19-Pos172-1	GCA_028440775.1	19-Pos172-1	ACBA.0922.00103	1.2e+07	43200000	19100000	37300000	NA	4	7.07918	7.63548	7.28103	7.57171	NA	7.39185	0.259325	7.13772	7.64599	T	3674913	29	15	Poland	Poznan	2019	presence of OXA-51	environment	white stork nestling, tracheal	OXA-375	NA	NA	NA	KL35	-	22, 59, 129, 308, 350, 387, 404, 419, 420, 426, 462, 512, 810, 841, 968, 987, 1020, 1036, 1039, 1049, 1060, 1190, 1200, 1280, 1361, 1431, 1450, 1564, 1585, 1822, 1856, 2090, 2141, 2193, 2212	Gottfried
Acinetobacter baumannii	19-Pos188-2	GCA_028440825.1	19-Pos188-2	ACBA.0922.00481	13200	9210	13100	45800	NA	4	4.12057	3.96426	4.11727	4.66087	NA	4.21574	0.305577	3.91628	4.5152	T	3629310	133	78	Poland	Poznan	2019	presence of OXA-51	environment	white stork nestling, tracheal	OXA-876	NA	NA	NA	KL137	-	271, 1025	Gottfried
Acinetobacter baumannii	19-Pos209-2	GCA_028440725.1	19-Pos209-2	ACBA.0922.00136	332	73.8	90.6	139	NA	4	2.52114	1.86806	1.95713	2.14301	NA	2.12233	0.289495	1.83863	2.40603	NT	3901659	53	17	Poland	Poznan	2019	presence of OXA-51	environment	white stork nestling, tracheal	OXA-688	NA	NA	NA	KL24	-	243, 350, 442, 588, 762, 1417, 1458, 1567, 2103	Gottfried
Acinetobacter baumannii	19-Pos213A	GCA_028439325.1	19-Pos213A	ACBA.0922.00484	306	81.8	76.7	112	NA	4	2.48572	1.91275	1.8848	2.04922	NA	2.08312	0.277846	1.81084	2.35541	NT	5841487	158	81	Poland	Poznan	2019	presence of OXA-51	environment	white stork nestling, tracheal	OXA-374	NA	NA	NA	KL213	690	NA	Gottfried
Acinetobacter baumannii	19-Pos215	GCA_028439305.1	19-Pos215	ACBA.0922.00452	345	111	642	606	NA	4	2.53782	2.04532	2.80754	2.78247	NA	2.54329	0.35357	2.1968	2.88978	NT	3766028	172	64	Poland	Poznan	2019	presence of OXA-51	environment	white stork nestling, tracheal	OXA-441	NA	NA	NA	KL125	336	NA	Gottfried
Acinetobacter baumannii	19-Pos31-1	GCA_028439265.1	19-Pos31-1	ACBA.0922.00326	5760	19600	14200	32700	NA	4	3.76042	4.29226	4.15229	4.51455	NA	4.17988	0.316932	3.86929	4.49047	T	3708101	66	32	Poland	Poznan	2019	presence of OXA-51	environment	white stork nestling, tracheal	OXA-865	NA	NA	NA	KL9	-	1225, 2103	Gottfried
Acinetobacter baumannii	19-Pos372	GCA_028439235.1	19-Pos372	ACBA.0922.00126	280	68.2	203	696	NA	4	2.44716	1.83378	2.3075	2.84261	NA	2.35776	0.416392	1.9497	2.76582	NT	3910200	55	16	Poland	Poznan	2019	presence of OXA-51	environment	white stork nestling, tracheal	OXA-374	NA	NA	NA	KL138	240	NA	Gottfried
Acinetobacter baumannii	19-Pos5-1	GCA_028439225.1	19-Pos5-1	ACBA.0922.00100	145000	395000	126000	172000	NA	4	5.16137	5.5966	5.10037	5.23553	NA	5.27347	0.222397	5.05552	5.49141	T	3923431	60	14	Poland	Poznan	2019	presence of OXA-51	environment	white stork nestling, tracheal	OXA-376	NA	NA	NA	KL184	1733	NA	Gottfried
Acinetobacter baumannii	19-Pos523-2	GCA_028439275.1	19-Pos523-2	ACBA.0922.00496	470	555	890	866	NA	4	2.6721	2.74429	2.94939	2.93752	NA	2.82582	0.139072	2.68954	2.96211	T	3748127	170	99	Poland	Poznan	2019	presence of OXA-51	environment	white stork nestling, tracheal	OXA-877	NA	NA	NA	KL140	-	135, 1074	Gottfried
Acinetobacter baumannii	19-Pos53A	GCA_028439205.1	19-Pos53A	ACBA.0922.00451	857000	70500	26100	326000	NA	4	5.93298	4.84819	4.41664	5.51322	NA	5.17776	0.675971	4.51532	5.8402	T	3829406	167	63	Poland	Poznan	2019	presence of OXA-51	environment	white stork nestling, tracheal	OXA-126	NA	NA	NA	KL203	155	NA	Gottfried
Acinetobacter baumannii	19-Pos71-1	GCA_028439125.1	19-Pos71-1	ACBA.0922.00352	78200	141000	42300	222000	NA	4	4.89321	5.14922	4.62634	5.34635	NA	5.00378	0.312621	4.69742	5.31014	T	3983232	76	36	Poland	Poznan	2019	presence of OXA-51	environment	white stork nestling, tracheal	OXA-126	NA	NA	NA	KL152	-	1013	Gottfried
Acinetobacter baumannii	19-Pos85-3	GCA_028439185.1	19-Pos85-3	ACBA.0922.00102	287	271	256	307	NA	4	2.45788	2.43297	2.40824	2.48714	NA	2.44656	0.033803	2.41343	2.47968	NT	3902450	80	14	Poland	Poznan	2019	presence of OXA-51	environment	white stork nestling, tracheal	OXA-126	NA	NA	NA	KL184	155	NA	Gottfried
Acinetobacter baumannii	19-Spa185-1	GCA_028439105.1	19-Spa185-1	ACBA.0922.00206	3710	519	309	675	NA	4	3.56937	2.71517	2.48996	2.8293	NA	2.90095	0.467387	2.44292	3.35898	T	3679140	58	21	Spain	NA	2019	presence of OXA-51	environment	white stork nestling, tracheal	OXA-871	NA	NA	NA	KL207	-	10, 94, 139, 157, 292, 325, 360, 364, 372, 431, 439, 495, 547, 575, 586, 589, 591, 595, 623, 693, 755, 758, 808, 824, 959, 964, 1000, 1055, 1144, 1235, 1247, 1248, 1250, 1279, 1299, 1311, 1367, 1406, 1430, 1513, 1593, 1637, 1751, 1875, 1876	Gottfried
Acinetobacter baumannii	19-Spa223	GCA_028439155.1	19-Spa223	ACBA.0922.00291	12200000	102000	173000	1060000	NA	4	7.08636	5.0086	5.23805	6.02531	NA	5.83958	0.938318	4.92004	6.75911	T	3833071	70	28	Spain	NA	2019	presence of OXA-51	environment	white stork nestling, tracheal	OXA-121	NA	NA	NA	KL3	150	NA	Gottfried
Acinetobacter baumannii	19-Spa315-2	GCA_028439145.1	19-Spa315-2	ACBA.0922.00233	37000	3090	2950	17700	NA	4	4.5682	3.48996	3.46982	4.24797	NA	3.94399	0.551672	3.40336	4.48462	T	3857715	49	23	Spain	NA	2019	presence of OXA-51	environment	white stork nestling, tracheal	OXA-870	NA	NA	NA	KL5	-	96, 98, 129, 346, 347, 353, 356, 572, 1650, 1724, 2146	Gottfried
Acinetobacter baumannii	19-Spa420-1	GCA_028439085.1	19-Spa420-1	ACBA.0922.00041	995	125	311	567	NA	4	2.99782	2.09691	2.49276	2.75358	NA	2.58527	0.385393	2.20759	2.96295	NT	3829884	43	10	Spain	NA	2019	presence of OXA-51	environment	white stork, nest	OXA-374	NA	NA	NA	KL218	690	NA	Gottfried
Acinetobacter baumannii	19-Spa428-1	GCA_028439015.1	19-Spa428-1	ACBA.0922.00156	439	69.5	144	125	NA	4	2.64246	1.84198	2.15836	2.09691	NA	2.18493	0.334366	1.85726	2.5126	NT	3959527	58	18	Spain	NA	2019	presence of OXA-51	environment	white stork nestling, tracheal	OXA-869	NA	NA	NA	KL1	-	21, 696, 1872	Gottfried
Acinetobacter baumannii	19-Spa428-2	GCA_028439005.1	19-Spa428-2	ACBA.0922.00277	14500000	1590000	2550000	2880000	NA	4	7.16137	6.2014	6.40654	6.45939	NA	6.55717	0.417883	6.14766	6.96669	T	3692221	49	27	Spain	NA	2019	presence of OXA-51	environment	white stork nestling, tracheal	OXA-872	NA	NA	NA	KL163	-	3, 14, 240, 300, 494, 729, 806, 921, 970, 1007, 1122, 1126, 1231, 1323, 1358, 1422, 1436, 1458, 1554, 1560, 1628, 2216	Gottfried
Acinetobacter baumannii	19-Spa466-1	GCA_028439065.1	19-Spa466-1	ACBA.0922.00164	7000	587	651	2230	NA	4	3.8451	2.76864	2.81358	3.3483	NA	3.19391	0.507737	2.69633	3.69148	T	3738485	36	19	Spain	NA	2019	presence of OXA-51	environment	white stork nestling, tracheal	OXA-378	NA	NA	NA	KL86	-	114, 402, 690, 1098, 1179, 1461, 1730, 1850, 2209	Gottfried
Acinetobacter baumannii	19-Spa519-1	GCA_028439025.1	19-Spa519-1	ACBA.0922.00429	431	94.7	128	166	NA	4	2.63448	1.97635	2.10721	2.22011	NA	2.23454	0.284624	1.95561	2.51346	NT	3789568	145	56	Spain	NA	2019	presence of OXA-51	environment	white stork nestling, tracheal	OXA-51	NA	NA	NA	KL163	-	37, 203, 284, 319, 354, 742, 924, 1038, 1543	Gottfried
Acinetobacter baumannii	19-War16-2B-1	GCA_028438985.1	19-War16.2B-1	ACBA.0922.00187	573	144	134	434	NA	4	2.75815	2.15836	2.1271	2.63749	NA	2.42028	0.324495	2.10228	2.73828	NT	3906416	48	20	Poland	Warminsko	2019	presence of OXA-51	environment	white stork nestling, tracheal	OXA-126	NA	NA	NA	KL172	155	NA	Gottfried
Acinetobacter baumannii	19-Warm26-1B	GCA_028438945.1	19-Warm26_1B	ACBA.0922.00490	210	74.5	75.4	101	NA	4	2.32222	1.87216	1.87737	2.00432	NA	2.01902	0.211171	1.81207	2.22596	NT	3660316	145	89	Poland	Warminsko	2019	presence of OXA-51	environment	white stork nestling, tracheal	OXA-885	NA	NA	NA	KL51	-	1626	Gottfried
Acinetobacter baumannii	19-Warm33-2A	GCA_028438915.1	19-Warm33_2A	ACBA.0922.00445	1170000	378000	490000	1400000	NA	4	6.06819	5.57749	5.6902	6.14613	NA	5.8705	0.278935	5.59715	6.14385	T	3806388	121	62	Poland	Warminsko	2019	presence of OXA-51	environment	white stork nestling, tracheal	OXA-886	NA	NA	NA	KL28	-	46, 118, 123, 135, 179, 192, 275, 276, 499, 869, 936, 1032, 1073, 1180, 1366, 1587, 1856, 2117, 2139	Gottfried
Acinetobacter baumannii	19-ZW-33-1	GCA_028438925.1	19-Zw-33-1	ACBA.0922.00016	132000	1630	3580	24500	NA	4	5.12057	3.21219	3.55388	4.38917	NA	4.06895	0.857863	3.22826	4.90964	T	3707500	26	8	Germany	Wernigerode	2019	presence of OXA-51	environment	earthworm	OXA-888	NA	NA	NA	KL123	-	807, 976, 1829	Gottfried
Acinetobacter baumannii	21-Fra-T1-1	GCA_963578335	NA	ACBA.0922.00461	26800	12300	32200	11600	NA	4	4.42813	4.08991	4.50786	4.06446	NA	4.27259	0.228208	4.04895	4.49623	T	3754405	117	69	France	NA	2021	presence of OXA-51	environment	soil	OXA-106	NA	NA	NA	KL203	536	NA	Gottfried
Acinetobacter baumannii	21-Fra-T1-2	GCA_963578375	NA	ACBA.0922.00495	193	48.8	131	55.3	NA	4	2.28556	1.68842	2.11727	1.74273	NA	1.95849	0.289642	1.67465	2.24234	NT	3954783	210	98	France	NA	2021	presence of OXA-51	environment	soil	OXA-716	NA	NA	NA	KL25	504	NA	Gottfried
Acinetobacter baumannii	K19-A3	GCA_028438525.1	K19-A3	ACBA.0922.00163	238000	80800	150000	305000	NA	4	5.37658	4.90741	5.17609	5.4843	NA	5.23609	0.253623	4.98755	5.48464	T	3784595	35	19	Germany	NA	2019	presence of OXA-51	clinical	human clinical isolate, foot	OXA-864	NA	NA	NA	KL1	-	2183	Gottfried
Acinetobacter baumannii	K19-M22	GCA_028438465.1	K19-M22	ACBA.0922.00405	249	119	147	251	NA	4	2.3962	2.07555	2.16732	2.39967	NA	2.25968	0.163983	2.09898	2.42039	NT	3835620	117	47	Germany	Magdeburg	2019	presence of OXA-51	clinical	human clinical isolate, wound	OXA-344	NA	NA	NA	KL229	-	468, 1024, 1055, 1148, 1653	Gottfried
Acinetobacter baumannii	K19-M5	GCA_028438235.1	K19M5	ACBA.0922.00108	1420000	51300	347000	896000	NA	4	6.15229	4.71012	5.54033	5.95231	NA	5.58876	0.638772	4.96278	6.21475	T	3877580	46	15	Germany	Magdeburg	2019	presence of OXA-51	clinical	human clinical isolate, wound	OXA-781	NA	NA	NA	KL16	-	172, 471, 946, 1290, 1379	Gottfried
Acinetobacter baumannii	K19K3	GCA_028438445.1	K19K3	ACBA.0922.00179	81400000	4560000	15800000	30300000	NA	4	7.91062	6.65896	7.19866	7.48144	NA	7.31242	0.524837	6.79809	7.82675	T	3953786	70	19	Germany	K‚àö‚àÇln	2019	presence of OXA-51	clinical	human clinical isolate	OXA-132	NA	NA	NA	KL47	108	NA	Gottfried
Acinetobacter baumannii	K19K6	GCA_028438425.1	K19K6	ACBA.0922.00204	118	46.8	48.8	50.5	NA	4	2.07188	1.67025	1.68842	1.70329	NA	1.78346	0.192756	1.59456	1.97236	NT	3751809	57	21	Germany	K‚àö‚àÇln	2019	presence of OXA-51	environment	human	OXA-343	NA	NA	NA	KL183	1230	NA	Gottfried
Acinetobacter baumannii	K19K7	GCA_028438405.1	K19K7	ACBA.0922.00095	480	149	114	126	NA	4	2.68124	2.17319	2.0569	2.10037	NA	2.25293	0.289546	1.96918	2.53668	NT	3911247	35	14	Germany	K‚àö‚àÇln	2019	presence of OXA-51	environment	human	OXA-340	NA	NA	NA	KL112	494	NA	Gottfried
Acinetobacter baumannii	K19M11	GCA_028438325.1	K19M11	ACBA.0922.00127	1160000	84100	483000	503000	NA	4	6.06446	4.9248	5.68395	5.70157	NA	5.59369	0.479175	5.12411	6.06328	T	3860347	56	16	Germany	Magdeburg	2019	presence of OXA-51	environment	human	OXA-691	NA	NA	NA	KL120	932	NA	Gottfried
Acinetobacter baumannii	K19M15	GCA_028438355.1	K19M15	ACBA.0922.00104	2920	3130	4770	5880	NA	4	3.46538	3.49554	3.67852	3.76938	NA	3.60221	0.145908	3.45922	3.74519	T	3814456	31	15	Germany	Magdeburg	2019	presence of OXA-51	clinical	human clinical isolate, urine	OXA-688	NA	NA	NA	KL15	-	416, 514, 527	Gottfried
Acinetobacter baumannii	K19M16	GCA_028438335.1	K19M16	ACBA.0922.00294	388	228	519	452	NA	4	2.58883	2.35793	2.71517	2.65514	NA	2.57927	0.156317	2.42608	2.73246	NT	4031968	89	28	Germany	Magdeburg	2019	presence of OXA-51	environment	human	OXA-431	NA	NA	NA	KL106	-	277, 349, 1749, 1750	Gottfried
Acinetobacter baumannii	K19M2	GCA_028438305.1	K19M2	ACBA.0922.00032	4080	414	743	893	NA	4	3.61066	2.617	2.87099	2.95085	NA	3.01238	0.423494	2.59736	3.42739	T	3846282	23	10	Germany	Magdeburg	2019	presence of OXA-51	clinical	human clinical isolate, wound	OXA-714	NA	NA	NA	KL238	-	373, 421, 449, 1819, 1891, 2147	Gottfried
Acinetobacter baumannii	K19M21	GCA_028438225.1	K19M21	ACBA.0922.00015	2100000	2840000	3600000	7330000	NA	4	6.32222	6.45332	6.5563	6.8651	NA	6.54924	0.231343	6.32252	6.77595	T	4004793	24	8	Germany	Magdeburg	2019	presence of OXA-51	clinical	human clinical isolate, exudate tracheostoma	OXA-762	NA	NA	NA	KL14	935	NA	Gottfried
Acinetobacter baumannii	K19M7	GCA_028438255.1	K19M7	ACBA.0922.00067	371	94.9	123	306	NA	4	2.56937	1.97727	2.08991	2.48572	NA	2.28057	0.290884	1.99551	2.56563	NT	3777415	28	12	Germany	Magdeburg	2019	presence of OXA-51	clinical	human clinical isolate, wound	OXA-132	NA	NA	NA	KL65	118	NA	Gottfried
Acinetobacter baumannii	T20-Cu8	GCA_028438265.1	T20-Cu8	ACBA.0922.00449	377	64	748	151	NA	4	2.57634	1.80618	2.8739	2.17898	NA	2.35885	0.46561	1.90256	2.81514	NT	3766013	107	63	Germany	Bilsen	2020	presence of OXA-51	clinical	human	OXA-390	NA	NA	NA	KL5	-	930, 1058, 1085, 1653, 2186, 2209, 2213	Gottfried
Acinetobacter baumannii	U17-HaSW-S1-3	GCA_028438205.1	U17-HaSW-S1-3	ACBA.0922.00425	401	62.5	88.3	148	NA	4	2.60314	1.79588	1.94596	2.17026	NA	2.12881	0.351657	1.78419	2.47343	NT	3715772	133	53	Germany	Hasserode	2017	presence of OXA-51	environment	soil	OXA-510	NA	NA	NA	KL232	1102	NA	Gottfried
Acinetobacter baumannii	U17-HoPe-P1-1	GCA_028438155.1	U17-HoPe-P1-1	ACBA.0922.00121	673	130	466	1050	NA	4	2.82802	2.11394	2.66839	3.02119	NA	2.65788	0.390264	2.27543	3.04033	T	3783740	35	16	Germany	Silstedt	2017	presence of OXA-51	environment	plant root	OXA-776	NA	NA	NA	KL238	-	2121	Gottfried
Acinetobacter baumannii	U17-HoPe-P2-1	GCA_028438175.1	U17-HoPe-P2-1	ACBA.0922.00007	6810	257	700	2810	NA	4	3.83315	2.40993	2.8451	3.44871	NA	3.13422	0.631291	2.51557	3.75287	T	3757949	22	6	Germany	Silstedt	2017	presence of OXA-51	environment	plant root	OXA-556	NA	NA	NA	KL121	2176	NA	Gottfried
Acinetobacter baumannii	U17-HoPe-P3-1	GCA_028438115.1	U17-HoPe-P3-1	ACBA.0922.00335	254	60.5	112	114	NA	4	2.40483	1.78176	2.04922	2.0569	NA	2.07318	0.255448	1.82284	2.32351	NT	4277497	87	33	Germany	Silstedt	2017	presence of OXA-51	environment	plant root	OXA-78	NA	NA	NA	KL135	-	331, 1625, 1828	Gottfried
Acinetobacter baumannii	U17-HoPe-P3-2	GCA_028438125.1	U17-HoPe-P3-2	ACBA.0922.00010	233	528	550	481	NA	4	2.36736	2.72263	2.74036	2.68215	NA	2.62812	0.175545	2.45609	2.80016	T	3788046	25	7	Germany	Silstedt	2017	presence of OXA-51	environment	plant root	OXA-532	NA	NA	NA	KL82	1059	NA	Gottfried
Acinetobacter baumannii	U17-HoPe-P3-3	GCA_028438105.1	U17-HoPe-P3-3	ACBA.0922.00030	444	118	118	186	NA	4	2.64738	2.07188	2.07188	2.26951	NA	2.26516	0.271309	1.99929	2.53104	NT	3862855	43	9	Germany	Silstedt	2017	presence of OXA-51	environment	plant root	OXA-434	NA	NA	NA	KL4	-	294, 764, 812, 1642, 1862, 1873	Gottfried
Acinetobacter baumannii	U17-HoPe-S1-1	GCA_028438085.1	U17-HoPe-S1-1	ACBA.0922.00375	10300000	1050000	2260000	3660000	NA	4	7.01284	6.02119	6.35411	6.56348	NA	6.4879	0.415127	6.08109	6.89472	T	4085751	91	39	Germany	Silstedt	2017	presence of OXA-51	environment	soil	OXA-51	NA	NA	NA	KL197	-	333, 624, 1819	Gottfried
Acinetobacter baumannii	U17-HoPe45	GCA_028438035.1	U17-HoPe45	ACBA.0922.00494	272	48.4	75.9	95.5	NA	4	2.43457	1.68485	1.88024	1.98	NA	1.99491	0.317706	1.68357	2.30626	NT	3657074	240	96	Germany	Silstedt	2017	presence of OXA-51	environment	earthworm	OXA-217	NA	NA	NA	KL84	-	336, 362, 574, 1103, 1195, 1552, 1572, 2104, 2185	Gottfried
Acinetobacter baumannii	U17-HoPeP5-1	GCA_028438065.1	U17-HoPeP5-1	ACBA.0922.00307	517	103	154	176	NA	4	2.71349	2.01284	2.18752	2.24551	NA	2.28984	0.299246	1.99658	2.5831	NT	3822826	56	30	Germany	Silstedt	2017	presence of OXA-51	environment	plant root	OXA-769	NA	NA	NA	KL192	-	1159	Gottfried
Acinetobacter baumannii	U17-HoPeS16-1	GCA_028438025.1	U17-HoPeS16-1	ACBA.0922.00329	472000	403000	288000	712000	NA	4	5.67394	5.60531	5.45939	5.85248	NA	5.64778	0.163177	5.48787	5.80769	T	3797722	60	33	Germany	Silstedt	2017	presence of OXA-51	environment	soil	OXA-857	NA	NA	NA	KL137	-	240, 442, 494, 1007, 1422, 1546, 2216	Gottfried
Acinetobacter baumannii	U17-SmaS1-1	GCA_028437925.1	U17SmaS1-1	ACBA.0922.00299	217	80.5	125	245	NA	4	2.33646	1.9058	2.09691	2.38917	NA	2.18208	0.223834	1.96273	2.40144	NT	3812350	64	29	Germany	Schmatzfeld	2017	presence of OXA-51	environment	soil	OXA-766	NA	NA	NA	KL175	753	NA	Gottfried
Acinetobacter baumannii	U17-ZWS21-4-2	GCA_028438005.1	U17-ZWS21.4-2	ACBA.0922.00215	161	51.6	57.4	64.9	NA	4	2.20683	1.71265	1.75891	1.81224	NA	1.87266	0.226465	1.65073	2.09459	NT	3722942	43	22	Germany	Wernigerode	2017	presence of OXA-51	environment	soil	OXA-409	NA	NA	NA	KL90	466	NA	Gottfried
Acinetobacter baumannii	U17-ZWS24-1-1	GCA_028437985.1	U17-ZWS24.1-1	ACBA.0922.00262	267	63	66.2	71.8	NA	4	2.42651	1.79934	1.82086	1.85612	NA	1.97571	0.301445	1.6803	2.27112	NT	3888570	91	25	Germany	Wernigerode	2017	presence of OXA-51	environment	soil	OXA-126	NA	NA	NA	KL98	1013	NA	Gottfried
Acinetobacter baumannii	U18-HoPe-P16-1	GCA_028437945.1	U18-HoPe-P16-1	ACBA.0922.00433	1040000	480000	149000	200000	NA	4	6.01703	5.68124	5.17319	5.30103	NA	5.54312	0.382592	5.16819	5.91806	T	3710280	101	59	Germany	Silstedt	2018	presence of OXA-51	environment	soil	OXA-314	NA	NA	NA	KL19	2213	NA	Gottfried
Acinetobacter baumannii	U18-HoPe-S11-1	GCA_028437905.1	U18-HoPe-S11-1	ACBA.0922.00444	861000	174000	218000	426000	NA	4	5.935	5.24055	5.33846	5.62941	NA	5.53585	0.313179	5.22894	5.84276	T	3723030	100	62	Germany	Silstedt	2018	presence of OXA-51	environment	soil	OXA-314	NA	NA	NA	KL19	2213	NA	Gottfried
Acinetobacter baumannii	U18-HoPe-S13-1	GCA_028437955.1	U18-HoPe-S13-1	ACBA.0922.00430	743000	136000	587000	958000	NA	4	5.87099	5.13354	5.76864	5.98137	NA	5.68863	0.380121	5.31612	6.06114	T	3715669	105	57	Germany	Silstedt	2018	presence of OXA-51	environment	soil	OXA-314	NA	NA	NA	KL19	2213	NA	Gottfried
Acinetobacter baumannii	U18-HoPe-S14-1	GCA_028437865.1	U18-HoPe-S14-1	ACBA.0922.00399	412000	271000	403000	326000	NA	4	5.6149	5.43297	5.60531	5.51322	NA	5.5416	0.0857069	5.45761	5.62559	T	3725228	91	45	Germany	Silstedt	2018	presence of OXA-51	environment	soil	OXA-314	NA	NA	NA	KL19	2213	NA	Gottfried
Acinetobacter baumannii	U18-HoPeS21-1	GCA_028437845.1	U18-HoPeS21.1	ACBA.0922.00209	57200	42900	52500	89500	NA	4	4.7574	4.63246	4.72016	4.95182	NA	4.76546	0.134831	4.63333	4.89759	T	3691938	66	21	Germany	Silstedt	2018	presence of OXA-51	environment	soil	OXA-400	NA	NA	NA	KL15	-	51, 535, 611, 822, 1022, 1151, 1212, 1867	Gottfried
Acinetobacter baumannii	U19-HoPe-P28-1	GCA_028437805.1	U19-HoPe-P28-1	ACBA.0922.00344	246	198	116	137	NA	4	2.39094	2.29667	2.06446	2.13672	NA	2.22219	0.148555	2.07661	2.36778	NT	3956978	78	35	Germany	Silstedt	2019	presence of OXA-51	environment	plant root	OXA-888	NA	NA	NA	KL208	504	NA	Gottfried
Acinetobacter baumannii	U19-HoPe-S40-3	GCA_028437825.1	U19-HoPe-S40-3	ACBA.0922.00123	1110	1700	2780	5130	NA	4	3.04532	3.23045	3.44404	3.71012	NA	3.35748	0.286022	3.07719	3.63778	T	3952663	48	16	Germany	Silstedt	2019	presence of OXA-51	environment	soil	OXA-892	NA	NA	NA	KL53	766	NA	Gottfried
Acinetobacter baumannii	U19-StiWa-S1-1	GCA_028437775.1	U19-StiWaS1-1	ACBA.0922.00431	832000	319000	310000	480000	NA	4	5.92012	5.50379	5.49136	5.68124	NA	5.64913	0.200402	5.45274	5.84552	T	3739693	106	57	Germany	Wernigerode	2019	presence of OXA-51	environment	soil	OXA-889	NA	NA	NA	KL53	766	NA	Gottfried
Acinetobacter baumannii	U19-StiWa-S2-1	GCA_028437885.1	U19-StiWa-S2-1	ACBA.0922.00055	286000	10500	318000	314000	NA	4	5.45637	4.02119	5.50243	5.49693	NA	5.11923	0.732314	4.40157	5.83688	T	3895120	36	11	Germany	Wernigerode	2019	presence of OXA-51	environment	soil	OXA-890	NA	NA	NA	KL65	-	21, 77, 155, 162, 163, 245, 374, 437, 444, 696, 723, 765, 825, 867, 965, 966, 967, 982, 987, 1006, 1361, 1584, 1620, 1872	Gottfried
Acinetobacter baumannii	U19-StiWa-S4-1	GCA_028437765.1	U19-StiWa-S4-1	ACBA.0922.00191	171000	80300	379000	184000	NA	4	5.233	4.90472	5.57864	5.26482	NA	5.24529	0.275466	4.97534	5.51524	T	3831959	51	20	Germany	Wernigerode	2019	presence of OXA-51	environment	soil	OXA-891	NA	NA	NA	KL19	-	274, 821, 877, 923, 938, 1357	Gottfried
Acinetobacter baumannii	U19-Zw-LK2-3	GCA_028437675.1	U19-Zw-LK2-3	ACBA.0922.00367	44000	1010	14000	15300	NA	4	4.64345	3.00432	4.14613	4.18469	NA	3.99465	0.697796	3.31082	4.67848	T	3681345	65	38	Germany	Wernigerode	2019	presence of OXA-51	environment	air sample	OXA-868	NA	NA	NA	KL123	-	807, 976, 1829	Gottfried
Acinetobacter baumannii	U19-Zw-LK3-3	GCA_028447345.1	U19-Zw-LK3-3	ACBA.0922.00320	173000	1840	4880	5530	NA	4	5.23805	3.26482	3.68842	3.74273	NA	3.9835	0.863218	3.13756	4.82944	T	3686658	53	32	Germany	Wernigerode	2019	presence of OXA-51	environment	air sample	OXA-868	NA	NA	NA	KL123	-	807, 976, 1829	Gottfried
Acinetobacter baumannii	U19-Zw-S15-1	GCA_028447845.1	U19-Zw-S15-1	ACBA.0922.00188	383	153	188	103	NA	4	2.5832	2.18469	2.27416	2.01284	NA	2.26372	0.239	2.02951	2.49794	NT	3919438	49	20	Germany	Wernigerode	2019	presence of OXA-51	environment	soil	OXA-691	NA	NA	NA	KL95	934	NA	Gottfried
Acinetobacter baumannii	U19-Zw-S16-1	GCA_028447855.1	U19-Zw-S16-1	ACBA.0922.00309	599	192	212	614	NA	4	2.77743	2.2833	2.32634	2.78817	NA	2.54381	0.276555	2.27279	2.81483	NT	3905664	66	30	Germany	Wernigerode	2019	presence of OXA-51	environment	soil	OXA-691	NA	NA	NA	KL95	934	NA	Gottfried
Acinetobacter baumannii	U19-Zw-S21-1	GCA_028447815.1	U19-Zw-S21-1	ACBA.0922.00300	1090	1810	3810	297	NA	4	3.03743	3.25768	3.58092	2.47276	NA	3.0872	0.466492	2.63004	3.54435	T	3908766	66	29	Germany	Wernigerode	2019	presence of OXA-51	environment	soil	OXA-691	NA	NA	NA	KL95	934	NA	Gottfried
Acinetobacter baumannii	U19-Zw-S22-1	GCA_028447805.1	U19-Zw-S22-1	ACBA.0922.00385	280	111	263	2890	NA	4	2.44716	2.04532	2.41996	3.4609	NA	2.59333	0.606743	1.99874	3.18793	NT	3895172	74	41	Germany	Wernigerode	2019	presence of OXA-51	environment	soil	OXA-691	NA	NA	NA	KL95	934	NA	Gottfried
Acinetobacter baumannii	U19-Zw-S30-1	GCA_028447785.1	U19-Zw-S30-1	ACBA.0922.00084	1050000	56300	1950000	591000	NA	4	6.02119	4.75051	6.29003	5.77159	NA	5.70833	0.672727	5.04907	6.36759	T	3892153	34	13	Germany	Wernigerode	2019	presence of OXA-51	environment	soil	OXA-710	NA	NA	NA	KL184	-	21, 95, 111, 278, 294, 581, 764, 812, 1228, 1567, 1618, 1642, 1744, 1862, 1872, 1873, 1874, 2116	Gottfried
Acinetobacter baumannii	U19-Zw-S30-2	GCA_028447745.1	U19-Zw-S30-2	ACBA.0922.00043	398	35.5	629	204	NA	4	2.59988	1.55023	2.79865	2.30963	NA	2.3146	0.547717	1.77785	2.85135	NT	3832727	45	10	Germany	Wernigerode	2019	presence of OXA-51	environment	soil	OXA-758	NA	NA	NA	KL72	-	255, 516, 763, 992, 1014, 1016, 1017, 1147, 1356, 1525, 1883, 1884, 2132, 2195	Gottfried
Acinetobacter baumannii	U19-Zw-S37-1	GCA_028447765.1	U19-Zw-S37-1	ACBA.0922.00396	8250000	1600000	5500000	3050000	NA	4	6.91645	6.20412	6.74036	6.4843	NA	6.58631	0.310485	6.28204	6.89058	T	3867217	87	44	Germany	Wernigerode	2019	presence of OXA-51	environment	soil	OXA-413	NA	NA	NA	KL124	1061	NA	Gottfried
Acinetobacter baumannii	U19-Zw-S49-1	GCA_028447715.1	U19-Zw-S49-1	ACBA.0922.00111	1040	226	281	289	NA	4	3.01703	2.35411	2.44871	2.4609	NA	2.57019	0.301697	2.27453	2.86584	NT	3822394	49	15	Germany	Wernigerode	2019	presence of OXA-51	environment	soil	OXA-758	NA	NA	NA	KL72	-	255, 516, 763, 992, 1014, 1016, 1017, 1147, 1356, 1525, 1883, 1884, 2132, 2195	Gottfried
Acinetobacter baumannii	U19-Zw-S7-1-1	GCA_028447705.1	U19-Zw-S7.1-1	ACBA.0922.00321	34400	1280	5990	13900	NA	4	4.53656	3.10721	3.77743	4.14301	NA	3.89105	0.607586	3.29563	4.48648	T	3686788	55	32	Germany	Wernigerode	2019	presence of OXA-51	environment	soil	OXA-868	NA	NA	NA	KL120	-	807, 976, 1829	Gottfried
Acinetobacter baumannii	U19-Zw-S7-2-1	GCA_028447685.1	U19-Zw-S7.2-1	ACBA.0922.00231	101000	1270	4650	5750	NA	4	5.00432	3.1038	3.66745	3.75967	NA	3.88381	0.801286	3.09857	4.66906	T	3693764	42	23	Germany	Wernigerode	2019	presence of OXA-51	environment	soil	OXA-868	NA	NA	NA	KL123	-	807, 976, 1829	Gottfried
Acinetobacter baumannii	U19-Zw-S7-5-1	GCA_028447655.1	U19-Zw-S7.5-1	ACBA.0922.00265	575000	1700	4360	17500	NA	4	5.75967	3.23045	3.63949	4.24304	NA	4.21816	1.10865	3.13171	5.30462	T	3692869	46	26	Germany	Wernigerode	2019	presence of OXA-51	environment	soil	OXA-868	NA	NA	NA	KL123	-	807, 976, 1829	Gottfried
Acinetobacter baumannii	U19-Zw-S7-7-1	GCA_028447645.1	U19-Zw-S7.7-1	ACBA.0922.00276	216000	2290	626	49300	NA	4	5.33445	3.35984	2.79657	4.69285	NA	4.04593	1.17053	2.89883	5.19302	T	3685362	44	27	Germany	Wernigerode	2019	presence of OXA-51	environment	soil	OXA-868	NA	NA	NA	KL123	-	807, 976, 1829	Gottfried
Acinetobacter baumannii	U19-Zw-S7-8-2	GCA_028447585.1	U19-Zw-S7.8-2	ACBA.0922.00142	382000	1680	7060	10400	NA	4	5.58206	3.22531	3.8488	4.01703	NA	4.1683	1.00215	3.18621	5.15039	T	3698282	32	18	Germany	Wernigerode	2019	presence of OXA-51	environment	soil	OXA-868	NA	NA	NA	KL123	-	807, 976, 1829	Gottfried
Acinetobacter baumannii	U19-Zw-S74-3	GCA_028447595.1	U19-ZWS7.4-3	ACBA.0922.00343	191	69.5	165	93.8	NA	4	2.28103	1.84198	2.21748	1.9722	NA	2.07818	0.206215	1.87609	2.28026	NT	3611789	61	35	Germany	Wernigerode	2019	presence of OXA-51	environment	soil	OXA-867	NA	NA	NA	KL183	-	49, 78, 124, 177, 186, 229, 500, 522, 535, 647, 780, 937, 1077, 1212, 1225, 1344, 1414, 1558, 1907	Gottfried
Acinetobacter baumannii	U19-Zw-S8-1	GCA_028447625.1	U19-Zw-S8-1	ACBA.0922.00258	375	50.6	160	128	NA	4	2.57403	1.70415	2.20412	2.10721	NA	2.14738	0.357452	1.79708	2.49767	NT	3885379	59	25	Germany	Wernigerode	2019	presence of OXA-51	environment	soil	OXA-691	NA	NA	NA	KL95	934	NA	Gottfried
Acinetobacter baumannii	U20-Benz-P2-1	GCA_028447545.1	U20-Benz-P2-1	ACBA.0922.00148	1690000	223000	1380000	262000	NA	4	6.22789	5.3483	6.13988	5.4183	NA	5.78359	0.464489	5.3284	6.23878	T	3697151	46	18	Germany	Benzingerode	2020	presence of OXA-51	environment	plant root	OXA-374	NA	NA	NA	KL51	-	32, 53, 212, 1890	Gottfried
Acinetobacter baumannii	U20-Benz-P2-3	GCA_028447565.1	U20-Benz-P2-3	ACBA.0922.00260	191	860	8090	2830	NA	4	2.28103	2.9345	3.90795	3.45179	NA	3.14382	0.699274	2.45854	3.82909	T	4050441	67	25	Germany	Benzingerode	2020	presence of OXA-51	environment	plant root	OXA-65	NA	NA	NA	KL16	620	NA	Gottfried
Acinetobacter baumannii	U20-Benz-P4-2	GCA_028447455.1	U20-Benz-S24-2	ACBA.0922.00426	21900	81.6	11500	3500	NA	4	4.34044	1.91169	4.0607	3.54407	NA	3.46423	1.08632	2.39965	4.5288	T	3870801	135	53	Germany	Benzingerode	2020	presence of OXA-51	environment	soil	OXA-126	NA	NA	NA	KL201	1013	NA	Gottfried
Acinetobacter baumannii	U20-Benz-P4-4	GCA_028447425.1	U20-Benz-S24-4	ACBA.0922.00297	1070	37.2	620	48	NA	4	3.02938	1.57054	2.79239	1.68124	NA	2.26839	0.749538	1.53386	3.00292	NT	3834041	58	29	Germany	Benzingerode	2020	presence of OXA-51	environment	soil	OXA-755	NA	NA	NA	KL160	1060	NA	Gottfried
Acinetobacter baumannii	U20-Benz-S18-1	GCA_028447505.1	U20-Benz-S18-1	ACBA.0922.00208	1220	606	1680	2700	NA	4	3.08636	2.78247	3.22531	3.43136	NA	3.13138	0.272382	2.86445	3.39831	T	3866556	64	21	Germany	Benzingerode	2020	presence of OXA-51	environment	soil	OXA-126	NA	NA	NA	KL203	155	NA	Gottfried
Acinetobacter baumannii	U20-Benz-S21-1	GCA_028447525.1	U20-Benz-S21-1	ACBA.0922.00238	1000000	167000	4250000	2570000	NA	4	6	5.22272	6.62839	6.40993	NA	6.06526	0.619153	5.4585	6.67202	T	3818001	62	23	Germany	Benzingerode	2020	presence of OXA-51	environment	soil	OXA-712	NA	NA	NA	KL19	271	NA	Gottfried
Acinetobacter baumannii	U20-Benz-S21-4	GCA_028447485.1	U20-Benz-S21-4	ACBA.0922.00131	4960	420	5630	1990	NA	4	3.69548	2.62325	3.75051	3.29885	NA	3.34202	0.519709	2.83272	3.85133	T	3923270	64	16	Germany	Benzingerode	2020	presence of OXA-51	environment	soil	OXA-126	NA	NA	NA	KL203	155	NA	Gottfried
Acinetobacter baumannii	U20-Benz-S6-1	GCA_028447405.1	U20-Benz-S6-1	ACBA.0922.00159	533	225	831	820	NA	4	2.72673	2.35218	2.9196	2.91381	NA	2.72808	0.266132	2.46728	2.98889	T	3828939	60	18	Germany	Benzingerode	2020	presence of OXA-51	environment	soil	OXA-126	NA	NA	NA	KL4	1013	NA	Gottfried
Acinetobacter baumannii	U20-HoPe-S30-1	GCA_028447445.1	U20-HoPe-S30-1	ACBA.0922.00196	1380000	16600	192000	41600	NA	4	6.13988	4.22011	5.2833	4.61909	NA	5.0656	0.839781	4.24263	5.88857	T	3705134	75	20	Germany	Wernigerode	2020	presence of OXA-51	environment	soil	OXA-314	NA	NA	NA	KL51	-	1742	Gottfried
Acinetobacter baumannii	AB5075	GCA_000963815.1	NA	ACBA.0922.00001	1.53757e+07	98242.9	517857	1.05043e+06	NA	4	7.18684	4.9923	5.71421	6.02137	NA	5.97868	0.913665	5.0833	6.87405	T	3972672	1	1	NA	NA	NA	NA	clinical	NA	NA	NA	NA	NA	KL25	1	NA	Pasteur
Acinetobacter baumannii	CIP105742	GCA_963580605	NA	ACBA.0922.00229	NA	147	171	205	NA	3	NA	2.16732	2.233	2.31175	NA	2.23736	0.0723169	2.15552	2.31919	NT	4022795	96	22	Spain	NA	NA	NA	clinical	Human	NA	NA	Antimicrob. Agents Chemother, 1997, 41, 2757, doi:10.1128/AAC.41.12.2757	Aerobic	KL58	154	NA	Pasteur
Acinetobacter baumannii	CIP106882	GCA_963578305	NA	ACBA.0922.00368	NA	27.6	35.9	38.4	NA	3	NA	1.44091	1.55509	1.58433	NA	1.52678	0.0757881	1.44102	1.61254	NT	3815429	70	38	France	NA	NA	NA	clinical	Human, rectum	NA	35796	Antimicrob. Agents Chemother, 1997, 41, 2265, doi:10.1128/AAC.41.10.2265,J. Antimicrob. Chemother, 1999, 43, 157, doi:10.1128/AAC.43.1.157,J. Antimicrob. Chemother, 1999, 44, 91, doi:10.1093/jac/44.1.91	Aerobic	KL9	2	NA	Pasteur
Acinetobacter baumannii	CIP110573	GCA_963580175	NA	ACBA.0922.00318	NA	561	10900	15000	NA	3	NA	2.74896	4.03743	4.17609	NA	3.65416	0.786984	2.76362	4.5447	T	4084250	74	31	NA	NA	NA	NA	clinical	NA	NA	40546	Antimicrob. Agents Chemother, 2013, 57(7), 2989, pmid:23587960	Aerobic	KL4	1	NA	Pasteur
Acinetobacter baumannii	CIP110574	GCA_963580145	NA	ACBA.0922.00361	NA	790	5770	27500	NA	3	NA	2.89763	3.76118	4.43933	NA	3.69938	0.772708	2.82499	4.57376	T	3999545	92	37	NA	NA	NA	NA	clinical	NA	NA	NA	Antimicrob. Agents Chemother, 2013, 57(7), 2989, pmid:23587960	Aerobic	KL1	20	NA	Pasteur
Acinetobacter baumannii	CIP110575	GCA_963578265	NA	ACBA.0922.00381	NA	3030	185000	50700	NA	3	NA	3.48144	5.26717	4.70501	NA	4.48454	0.913051	3.45135	5.51774	T	3910140	95	40	NA	NA	NA	NA	clinical	NA	NA	NA	Antimicrob. Agents Chemother, 2013, 57(7), 2989, pmid:23587960	Aerobic	KL17	1	NA	Pasteur
Acinetobacter baumannii	CIP110576	GCA_963579595	NA	ACBA.0922.00289	NA	20400	315000	459000	NA	3	NA	4.30963	5.49831	5.66181	NA	5.15658	0.738026	4.32145	5.99172	T	4033886	65	28	NA	NA	2011	NA	clinical	NA	NA	40546	Antimicrob. Agents Chemother, 2013, 57(7), 2989, pmid:23587960	Aerobic	KL4	1	NA	Pasteur
Acinetobacter baumannii	CIP110578	GCA_963580075	NA	ACBA.0922.00117	NA	5440000	6690000	13100000	NA	3	NA	6.7356	6.82543	7.11727	NA	6.89277	0.199548	6.66696	7.11857	T	3876006	73	15	NA	NA	NA	NA	clinical	NA	NA	NA	Antimicrob. Agents Chemother, 2013, 57(7), 2989, pmid:23587960	Aerobic	KL81	108	NA	Pasteur
Acinetobacter baumannii	CIP110579	GCA_963579475	NA	ACBA.0922.00244	NA	649000	691000	1050000	NA	3	NA	5.81224	5.83948	6.02119	NA	5.89097	0.113592	5.76243	6.01951	T	4136550	84	23	NA	NA	NA	NA	clinical	NA	NA	NA	Antimicrob. Agents Chemother, 2013, 57(7), 2989, pmid:23587960	Aerobic	KL14	25	NA	Pasteur
Acinetobacter baumannii	CIP110581	GCA_963578235	NA	ACBA.0922.00227	NA	18900000	8550000	22700000	NA	3	NA	7.27646	6.93197	7.35603	NA	7.18815	0.225401	6.93309	7.44321	T	4052337	79	22	NA	NA	2011	NA	clinical	NA	NA	40546	Antimicrob. Agents Chemother, 2013, 57(7), 2989, pmid:23587960	Aerobic	KL14	113	NA	Pasteur
Acinetobacter baumannii	CIP53.66	GCA_963580615	NA	ACBA.0922.00133	NA	117	131	144	NA	3	NA	2.06819	2.11727	2.15836	NA	2.11461	0.0451473	2.06352	2.16569	NT	4035644	91	16	NA	NA	NA	NA	clinical	Human, spinal fluid	NA	NA	NA	Aerobic	KL211	494	NA	Pasteur
Acinetobacter baumannii	CIP53.77	GCA_963579545	ATCC 17978	ACBA.0922.00063	NA	7850	2290	1590	NA	3	NA	3.89487	3.35984	3.2014	NA	3.48537	0.36338	3.07417	3.89656	T	3979000	54	11	France	NA	NA	NA	clinical	Human, cerebrospinal fluid	NA	NA	Int. J. Syst. Bacteriol, 1986, 36, 228, doi:10.1099/00207713-36-2-228,J. Bacteriol, 1968, 95, 1520, doi:10.1128/jb.95.5.1520-1541.1968	Aerobic	KL3	437	NA	Pasteur
Acinetobacter baumannii	CIP53.79	GCA_963579465	NA	ACBA.0922.00044	NA	3.25e+08	1.02e+08	7.2e+07	NA	3	NA	8.51188	8.0086	7.85733	NA	8.12594	0.342689	7.73816	8.51372	T	3949463	50	10	NA	NA	1951	NA	clinical	Whitlow	NA	18629	NA	Aerobic	KL6	412	NA	Pasteur
Acinetobacter baumannii	CIP54.147	GCA_963578275	NA	ACBA.0922.00263	NA	8440	5250	3880	NA	3	NA	3.92634	3.72016	3.58883	NA	3.74511	0.170133	3.55259	3.93763	T	4028310	137	25	NA	NA	NA	NA	clinical	Infant, spinal fluid	NA	NA	NA	Aerobic	KL109	32	NA	Pasteur
Acinetobacter baumannii	CIP54.97	GCA_963580205	NA	ACBA.0922.00090	NA	747	705	621	NA	3	NA	2.87332	2.84819	2.79309	NA	2.8382	0.0410366	2.79176	2.88464	T	4013089	119	13	NA	NA	NA	NA	clinical	Human, pulmonary abscess	NA	NA	J. Bacteriol, 1968, 95, 1520, doi:10.1128/jb.95.5.1520-1541.1968	Aerobic	KL47	367	NA	Pasteur
Acinetobacter baumannii	CIP64.1	GCA_963580535	ATCC 17904	ACBA.0922.00132	NA	517000	585000	179000	NA	3	NA	5.71349	5.76716	5.25285	NA	5.57783	0.282717	5.25791	5.89775	T	4179794	65	16	NA	NA	NA	NA	clinical	Urine	NA	NA	Int. Bull. Bacteriol. Nomen. Taxon., 1963, 13, 195,Int. J. Syst. Bacteriol, 1968, 18, 207, doi:10.1099/00207713-18-3-207,Int. J. Syst. Bacteriol, 1986, 36, 228, doi:10.1099/00207713-36-2-228,J. Bacteriol, 1968, 95, 1520, doi:10.1128/jb.95.5.1520-1541.1968,J. Basic. Microbiol, 1988, 28, 363, doi:10.1002/jobm.3620280605	Aerobic	KL81	54	NA	Pasteur
Acinetobacter baumannii	CIP68.38	GCA_963577565	NA	ACBA.0922.00101	NA	96500	189000	245000	NA	3	NA	4.98453	5.27646	5.38917	NA	5.21672	0.20883	4.98041	5.45303	T	3945833	65	14	NA	NA	NA	NA	clinical	NA	NA	NA	J. Appl. Bacteriol, 1960, 23, 37, doi:10.1111/j.1365-2672.1960.tb00178.x,J. Gen. Microbiol, 1967, 49, 211, doi:10.1099/00221287-49-2-211	Aerobic	KL47	738	NA	Pasteur
Acinetobacter baumannii	CIP70.10	GCA_963577875	ATCC 15151	ACBA.0922.00057	NA	1.33e+08	4.8e+07	61200000	NA	3	NA	8.12385	7.68124	7.78675	NA	7.86395	0.231183	7.60234	8.12555	T	3945630	39	11	NA	NA	NA	NA	clinical	NA	NA	NA	J. Bacteriol, 1950, 59, 171, doi:10.1128/jb.59.2.171-183.1950,Am. J. Clin. Pathol, 1969, 52, 309, doi:10.1093/ajcp/52.3.309,Int. J. Syst. Bacteriol, 1986, 36, 228, doi:10.1099/00207713-36-2-228,J. Antimicrob. Chemother, 2012, 67, 234, doi:10.1093/jac/dkr413,Antimicrob. Agents Chemother, 2012, 56, 1116, doi:10.1128/AAC.00480-11	Aerobic	KL95	126	NA	Pasteur
Acinetobacter baumannii	CIP70.21	GCA_963578345	ATCC 17957	ACBA.0922.00236	NA	14600	5750	1250000	NA	3	NA	4.16435	3.75967	6.09691	NA	4.67364	1.24908	3.2602	6.08709	T	3981514	56	23	NA	NA	NA	NA	clinical	NA	NA	NA	Int. J. Syst. Bacteriol, 1968, 18, 207, doi:10.1099/00207713-18-3-207,Int. J. Syst. Bacteriol, 1986, 36, 228, doi:10.1099/00207713-36-2-228,J. Bacteriol, 1968, 95, 1520, doi:10.1128/jb.95.5.1520-1541.1968,Zentralbl. Bakteriol, 1953, 159, 173, pmid:13079146,J. Basic. Microbiol, 1988, 28, 363, doi:10.1002/jobm.3620280605	Aerobic	KL211	138	NA	Pasteur
Acinetobacter baumannii	CIP70.22	GCA_963579385	ATCC 17945	ACBA.0922.00178	NA	3250	441000	1330	NA	3	NA	3.51188	5.64444	3.12385	NA	4.09339	1.35719	2.55762	5.62916	T	4175541	66	19	NA	NA	NA	NA	clinical	NA	NA	NA	Int. J. Syst. Bacteriol, 1968, 18, 207, doi:10.1099/00207713-18-3-207,Int. J. Syst. Bacteriol, 1986, 36, 228, doi:10.1099/00207713-36-2-228,J. Infect. Dis, 1949, 84, 235, doi:10.1093/infdis/84.3.235,Int. Bull. Bacteriol. Nomen. Taxon., 1961, 11, 107	Aerobic	KL11	1168	NA	Pasteur
Acinetobacter baumannii	CIP70.24	GCA_963579685	ATCC 9955	ACBA.0922.00371	NA	327	327	352	NA	3	NA	2.51455	2.51455	2.54654	NA	2.52521	0.0184723	2.50431	2.54612	NT	3796403	143	38	Italy	NA	NA	NA	clinical	Human, cerebrospinal fluid	NA	NA	Int. J. Syst. Bacteriol, 1968, 18, 207, doi:10.1099/00207713-18-3-207,Int. J. Syst. Bacteriol, 1986, 36, 228, doi:10.1099/00207713-36-2-228,J. Bacteriol, 1945, 49, 511, doi:10.1128/jb.49.5.511-512.1945,J. Bacteriol, 1968, 95, 1520, doi:10.1128/jb.95.5.1520-1541.1968	Aerobic	KL54	23	NA	Pasteur
Acinetobacter baumannii	CIP70.28	GCA_963579425	ATCC 19003	ACBA.0922.00115	NA	5120	3650	4370	NA	3	NA	3.70927	3.56229	3.64048	NA	3.63735	0.0735386	3.55413	3.72056	T	3884906	69	15	NA	NA	NA	NA	clinical	Human, cerobrospinal fluid	NA	NA	Int. J. Syst. Bacteriol, 1968, 18, 207, doi:10.1099/00207713-18-3-207,Int. J. Syst. Bacteriol, 1986, 36, 228, doi:10.1099/00207713-36-2-228	Aerobic	KL49	15	NA	Pasteur
Acinetobacter baumannii	CIP70.32	GCA_963579515	ATCC 17961	ACBA.0922.00047	NA	145	122	152	NA	3	NA	2.16137	2.08636	2.18184	NA	2.14319	0.0502703	2.08631	2.20008	NT	3942485	66	10	NA	NA	NA	NA	clinical	Blood culture	NA	NA	Int. J. Syst. Bacteriol, 1968, 18, 207, doi:10.1099/00207713-18-3-207,Int. J. Syst. Bacteriol, 1986, 36, 228, doi:10.1099/00207713-36-2-228,J. Bacteriol, 1968, 95, 1520, doi:10.1128/jb.95.5.1520-1541.1968,J. Basic. Microbiol, 1988, 28, 363, doi:10.1002/jobm.3620280605	Aerobic	KL3	438	NA	Pasteur
Acinetobacter baumannii	CIP70.33	GCA_963579855	ATCC 17959	ACBA.0922.00403	NA	6860	1390	1030	NA	3	NA	3.83632	3.14301	3.01284	NA	3.33073	0.442673	2.8298	3.83165	T	3790070	120	46	NA	NA	NA	NA	clinical	NA	NA	NA	J. Bacteriol, 1968, 95, 1520, doi:10.1128/jb.95.5.1520-1541.1968,Int. J. Syst. Bacteriol, 1986, 36, 228, doi:10.1099/00207713-36-2-228	Aerobic	KL106	106	NA	Pasteur
Acinetobacter baumannii	AIDS-021	ERR5709475	NA	ACBA.0922.00391	NA	92.5	146	148	NA	3	NA	1.96614	2.16435	2.17026	NA	2.10025	0.116181	1.96878	2.23172	NT	3915014	88	43	NA	NA	NA	NA	clinical	Urine	NA	NA	NA	NA	KL14	25	NA	Suzana
Acinetobacter baumannii	AIDS-023	ERR5709479	NA	ACBA.0922.00492	NA	334000	4340000	892000	NA	3	NA	5.52375	6.63749	5.95036	NA	6.0372	0.561926	5.40133	6.67307	T	3852428	202	92	NA	NA	NA	NA	clinical	Rectal swab	NA	NA	NA	NA	KL48	-	1639	Suzana
Acinetobacter baumannii	AIDS-026	ERR5709478	NA	ACBA.0922.00173	NA	172000	575000	254000	NA	3	NA	5.23553	5.75967	5.40483	NA	5.46668	0.267486	5.16399	5.76936	T	3659074	51	19	NA	NA	NA	NA	clinical	Respiratory	NA	NA	NA	NA	KL53	-	3, 14, 729, 1436	Suzana
Acinetobacter baumannii	ATCC-17978	NZ_CP012004.1	NA	ACBA.0922.00002	NA	113	178	136	NA	3	NA	2.05308	2.25042	2.13354	NA	2.14568	0.0992293	2.03339	2.25797	NT	3857743	1	1	NA	NA	NA	NA	clinical	Laboratory srain	NA	NA	NA	NA	KL3	437	NA	Suzana
Acinetobacter baumannii	BMBF-129	ERR5709482	NA	ACBA.0922.00406	NA	179	277	213	NA	3	NA	2.25285	2.44248	2.32838	NA	2.34124	0.095465	2.23321	2.44926	NT	3914732	118	47	NA	NA	NA	NA	clinical	Ear swab	NA	NA	NA	NA	KL40	84	NA	Suzana
Acinetobacter baumannii	BMBF-193	ERR5709481	NA	ACBA.0922.00251	NA	530	4650	3400	NA	3	NA	2.72428	3.66745	3.53148	NA	3.30774	0.509845	2.7308	3.88467	T	4067472	73	24	NA	NA	NA	NA	clinical	Catheter	NA	NA	NA	NA	KL9	15	NA	Suzana
Acinetobacter baumannii	BMBF-320	ERR5709466	NA	ACBA.0922.00387	NA	4130	6340	6250	NA	3	NA	3.61595	3.80209	3.79588	NA	3.73797	0.105721	3.61834	3.85761	T	4095427	95	42	NA	NA	NA	NA	clinical	Respiratory	NA	NA	NA	NA	KL9	15	NA	Suzana
Acinetobacter baumannii	BMBF-77	ERR5709502	NA	ACBA.0922.00295	NA	550	2550	2520	NA	3	NA	2.74036	3.40654	3.4014	NA	3.18277	0.383143	2.74921	3.61633	T	3921587	91	28	NA	NA	NA	NA	clinical	Respiratory	NA	NA	NA	NA	KL49	15	NA	Suzana
Acinetobacter baumannii	C4	ERR5709472	NA	ACBA.0922.00386	NA	72.7	72.2	63.5	NA	3	NA	1.86153	1.85854	1.80277	NA	1.84095	0.0330942	1.8035	1.8784	NT	3924274	101	41	NA	NA	NA	NA	clinical	Blood	NA	NA	NA	NA	KL49	15	NA	Suzana
Acinetobacter baumannii	MC75	ERR5709464	NA	ACBA.0922.00456	NA	572	4290	4180	NA	3	NA	2.7574	3.63246	3.62118	NA	3.33701	0.501992	2.76896	3.90506	T	3915357	133	67	NA	NA	NA	NA	clinical	not known	NA	NA	NA	NA	KL9	15	NA	Suzana
Acinetobacter baumannii	R10	ERR2451540	NA	ACBA.0922.00388	NA	79.6	49.3	46.8	NA	3	NA	1.90091	1.69285	1.67025	NA	1.75467	0.127155	1.61078	1.89855	NT	3868397	166	42	NA	NA	NA	NA	clinical	Respiratory	NA	NA	NA	NA	KL2	745	NA	Suzana
Acinetobacter baumannii	R105	ERR2451538	NA	ACBA.0922.00440	NA	185	362	320	NA	3	NA	2.26717	2.55871	2.50515	NA	2.44368	0.155186	2.26807	2.61928	NT	3975572	123	61	NA	NA	NA	NA	clinical	Respiratory	NA	NA	NA	NA	KL213	2	NA	Suzana
Acinetobacter baumannii	R109	ERR2451539	NA	ACBA.0922.00480	NA	98.7	139	176	NA	3	NA	1.99432	2.14301	2.24551	NA	2.12761	0.126304	1.98469	2.27054	NT	3835683	149	77	NA	NA	NA	NA	clinical	Respiratory	NA	NA	NA	NA	KL47	2	NA	Suzana
Acinetobacter baumannii	R114	ERR2451921	NA	ACBA.0922.00241	NA	78.4	79	79.3	NA	3	NA	1.89432	1.89763	1.89927	NA	1.89707	0.00252473	1.89422	1.89993	NT	3865674	66	23	NA	NA	NA	NA	clinical	Respiratory	NA	NA	NA	NA	KL28	2	NA	Suzana
Acinetobacter baumannii	R129	ERR2451960	NA	ACBA.0922.00225	NA	15700	40600	19500	NA	3	NA	4.1959	4.60853	4.29003	NA	4.36482	0.21624	4.12013	4.60951	T	3969682	72	22	NA	NA	NA	NA	clinical	Respiratory	NA	NA	NA	NA	KL40	1	NA	Suzana
Acinetobacter baumannii	R133	ERR2451963	NA	ACBA.0922.00428	NA	255	220	123	NA	3	NA	2.40654	2.34242	2.08991	NA	2.27962	0.167399	2.0902	2.46905	NT	3938636	141	55	NA	NA	NA	NA	clinical	Respiratory	NA	NA	NA	NA	KL28	2	NA	Suzana
Acinetobacter baumannii	R141	ERR2452000	NA	ACBA.0922.00290	NA	54.5	49.7	72.6	NA	3	NA	1.7364	1.69636	1.86094	NA	1.76456	0.0858294	1.66744	1.86169	NT	3972972	67	28	NA	NA	NA	NA	clinical	Respiratory	NA	NA	NA	NA	KL40	2	NA	Suzana
Acinetobacter baumannii	R149	ERR2452005	NA	ACBA.0922.00467	NA	137	82.6	75.5	NA	3	NA	2.13672	1.91698	1.87795	NA	1.97722	0.139507	1.81935	2.13508	NT	3891600	139	70	NA	NA	NA	NA	clinical	Respiratory	NA	NA	NA	NA	KL102	2	NA	Suzana
Acinetobacter baumannii	R157	ERR2452101	NA	ACBA.0922.00365	NA	508000	1480000	1060000	NA	3	NA	5.70586	6.17026	6.02531	NA	5.96714	0.237599	5.69828	6.23601	T	3815933	119	37	NA	NA	NA	NA	clinical	Respiratory	NA	NA	NA	NA	KL22	632	NA	Suzana
Acinetobacter baumannii	R161	ERR2455357	NA	ACBA.0922.00356	NA	71.2	71	68.4	NA	3	NA	1.85248	1.85126	1.83506	NA	1.84626	0.00972623	1.83526	1.85727	NT	3737938	89	36	NA	NA	NA	NA	clinical	Respiratory	NA	NA	NA	NA	KL47	2	NA	Suzana
Acinetobacter baumannii	R67	ERR2455376	NA	ACBA.0922.00038	NA	444000	2120000	832000	NA	3	NA	5.64738	6.32634	5.92012	NA	5.96461	0.341656	5.578	6.35123	T	3714883	40	10	NA	NA	NA	NA	clinical	Respiratory	NA	NA	NA	NA	KL9	1066	NA	Suzana
Acinetobacter baumannii	R93	ERR2455413	NA	ACBA.0922.00228	NA	78.4	3440	70.9	NA	3	NA	1.89432	3.53656	1.85065	NA	2.42717	0.961004	1.33972	3.51463	NT	4144094	93	22	NA	NA	NA	NA	clinical	Respiratory	NA	NA	NA	NA	KL3	2	NA	Suzana
Acinetobacter baumannii	R97	ERR2455403	NA	ACBA.0922.00353	NA	2490000	10100000	12800000	NA	3	NA	6.3962	7.00432	7.10721	NA	6.83591	0.38426	6.40109	7.27073	T	3920412	83	36	NA	NA	NA	NA	clinical	Respiratory	NA	NA	NA	NA	KL40	1	NA	Suzana
Acinetobacter baumannii	UKK-0004	ERR1226902	NA	ACBA.0922.00336	NA	183	282	250	NA	3	NA	2.26245	2.45025	2.39794	NA	2.37021	0.0969206	2.26054	2.47989	NT	3859610	89	33	NA	NA	NA	NA	clinical	Patient environment	NA	NA	NA	NA	KL40	15	NA	Suzana
Acinetobacter baumannii	CIP110423	GCF_000367885.1	NIPH24	ACBA.0922.00023	NA	378000	2310000	2910000	NA	3	NA	5.57749	6.36361	6.46389	NA	6.135	0.485412	5.58571	6.68428	T	3889200	22	9	Czechia	NA	NA	NA	clinical	Human, urine	NA	33239	PLoS ONE, 2010, 5, e10034, doi:10.1371/journal.pone.0010034,Genome Biol. Evol, 2014, 6(10), 2866, pmid:25313016	Aerobic	KL42	2	NA	Pasteur
Acinetobacter baumannii	CIP70.34T	GCF_019331655.1	ATCC 19606	ACBA.0922.00003	NA	1010	269	515	NA	3	NA	3.00432	2.42975	2.71181	NA	2.71529	0.2873	2.39019	3.0404	T	3944918	3	1	NA	NA	NA	NA	clinical	Urine	NA	NA	Int. J. Syst. Bacteriol, 1967, 17, 245, doi:10.1099/00207713-17-3-245,Int. J. Syst. Bacteriol, 1968, 18, 207, doi:10.1099/00207713-18-3-207,Int. J. Syst. Bacteriol, 1986, 36, 228, doi:10.1099/00207713-36-2-228,J. Bacteriol, 1948, 56, 379, doi:10.1128/jb.56.4.379-385.1948,J. Bacteriol, 1995, 177, 1435, doi:10.1128/jb.177.6.1435-1443.1995,J. Basic Microbiol, 1988, 28, 363, doi:10.1002/jobm.36202806…	Aerobic	KL3	52	NA	Pasteur
Acinetobacter baumannii	CIP110464	GCF_000368105.1	NIPH1669	ACBA.0922.00050	NA	1660000	367000	1580000	NA	3	NA	6.22011	5.56467	6.19866	NA	5.99448	0.372382	5.5731	6.41586	T	3861243	21	11	Netherlands	NA	NA	NA	clinical	Human, blood	NA	35431	Res. Microbiol, 2011, 162, 393, doi:10.1016/j.resmic.2011.02.006,Genome Biol. Evol, 2014, 6(10), 2866, pmid:25313016	Aerobic	KL1	3	NA	Pasteur
Acinetobacter baumannii	AIDS-006	ERR5709470	NA	ACBA.0922.00407	NA	38000	338000	182000	NA	3	NA	4.57978	5.52892	5.26007	NA	5.12292	0.489204	4.56935	5.6765	T	3703747	85	48	NA	NA	NA	NA	clinical	Respiratory	NA	NA	NA	NA	KL238	-	721, 894, 1052	Suzana
Acinetobacter baumannii	CIP110463	GCF_000368125.1	NIPH1362	ACBA.0922.00120	NA	347000	1440000	2490000	NA	3	NA	5.54033	6.15836	6.3962	NA	6.03163	0.441785	5.53171	6.53155	T	4086366	32	16	Czechia	NA	NA	NA	clinical	Human, tracheal aspirate	NA	36526	J. Med. Microbiol, 2004, 53, 147, doi:10.1099/jmm.0.05445-0,PLoS ONE, 2010, 5, e10034, doi:10.1371/journal.pone.0010034,Genome Biol. Evol, 2014, 6(10), 2866, pmid:25313016	Aerobic	KL2	47	NA	Pasteur
Acinetobacter baumannii	AIDS-002	ERR5709471	NA	ACBA.0922.00471	NA	58.4	53.4	56.4	NA	3	NA	1.76641	1.72754	1.75128	NA	1.74841	0.0195939	1.72624	1.77058	NT	3936582	148	71	NA	NA	NA	NA	clinical	Skin swab	NA	NA	NA	NA	KL3	-	2, 104, 143, 185, 187, 261, 570, 576, 600, 632, 713, 724, 745, 996, 997, 998, 999, 1003, 1004, 1009, 1154, 1253, 1474, 1575, 1851	Suzana
Acinetobacter baumannii	CIP110428	GCF_000368185.1	NIPH146	ACBA.0922.00064	NA	683	734	1430	NA	3	NA	2.83442	2.8657	3.15534	NA	2.95182	0.176944	2.75159	3.15205	T	3933401	27	12	Czechia	NA	NA	NA	clinical	Human, wound	NA	33970	J. Med. Microbiol, 2004, 53, 147, doi:10.1099/jmm.0.05445-0,Res. Microbiol, 2011, 162, 393, doi:10.1016/j.resmic.2011.02.006,Genome Biol. Evol. , 2014, 6(10), 2866, pmid:25313016	Aerobic	KL37	25	NA	Pasteur
Acinetobacter baumannii	10042	ERR5709468	NA	ACBA.0922.00446	NA	187	1940	1530	NA	3	NA	2.27184	3.2878	3.18469	NA	2.91478	0.559181	2.28202	3.54754	T	3824501	130	62	NA	NA	NA	NA	clinical	Blood	NA	NA	NA	NA	KL213	15	NA	Suzana
Acinetobacter baumannii	CIP110438	GCF_000368205.1	NIPH615	ACBA.0922.00167	NA	4280000	4280000	3710000	NA	3	NA	6.63144	6.63144	6.56937	NA	6.61075	0.0358361	6.5702	6.65131	T	3941555	39	19	Czechia	NA	NA	NA	clinical	Human, tracheal secretion	NA	34335	J. Med. Microbiol, 2004, 53, 147, doi:10.1099/jmm.0.05445-0,Res. Microbiol, 2011, 162, 393, doi:10.1016/j.resmic.2011.02.006,Genome Biol. Evol, 2014, 6(10), 2866, pmid:25313016	Aerobic	KL48	12	NA	Pasteur
Acinetobacter baumannii	ABC56	ERR2711689	NA	ACBA.0922.00436	NA	64.1	75.3	52.9	NA	3	NA	1.80686	1.87679	1.72346	NA	1.80237	0.0767681	1.7155	1.88924	NT	3875145	118	59	NA	NA	NA	NA	clinical	Abdominal fluid	NA	NA	NA	NA	KL22	318	NA	Suzana
Acinetobacter baumannii	CIP110467	GCF_000368225.1	NIPH2061	ACBA.0922.00013	NA	124	91.1	123	NA	3	NA	2.09342	1.95952	2.08991	NA	2.04762	0.0763142	1.96126	2.13397	NT	3970958	20	8	Czechia	NA	NA	NA	clinical	Human, I.V. cannula	NA	37622	Genome Biol. Evol, 2014, 6(10), 2866, pmid:25313016	Aerobic	KL2	2	NA	Pasteur
Acinetobacter baumannii	AIDS-016	ERR5709476	NA	ACBA.0922.00255	NA	18700	81500	93500	NA	3	NA	4.27184	4.91116	4.97081	NA	4.71794	0.38748	4.27947	5.1564	T	3740262	53	25	NA	NA	NA	NA	clinical	Urine	NA	NA	NA	NA	KL101	-	36, 212, 332, 377, 476, 689, 809, 875, 1089, 1092, 1360, 1380, 1725, 1750, 1853, 2176	Suzana
Acinetobacter baumannii	CIP110466	GCF_000368245.1	NIPH1734	ACBA.0922.00017	NA	121	158	6080	NA	3	NA	2.08279	2.19866	3.7839	NA	2.68845	0.950459	1.61292	3.76397	T	3914908	28	8	Czechia	NA	NA	NA	clinical	Human, sputum	NA	36892	J. Med. Microbiol, 2004, 53, 147, doi:10.1099/jmm.0.05445-0,Genome Biol. Evol, 2014, 6(10), 2866, pmid:25313016	Aerobic	KL49	15	NA	Pasteur
Acinetobacter baumannii	AIDS-010	ERR5709480	NA	ACBA.0922.00212	NA	18300	175000	161000	NA	3	NA	4.26245	5.24304	5.20683	NA	4.90411	0.555983	4.27496	5.53325	T	4067817	116	21	NA	NA	NA	NA	clinical	Wound	NA	NA	NA	NA	KL2	32	NA	Suzana
Acinetobacter baumannii	CIP110429	GCF_000368525.1	NIPH190	ACBA.0922.00202	NA	25600000	11700000	28400000	NA	3	NA	7.40824	7.06819	7.45332	NA	7.30991	0.210553	7.07166	7.54817	T	3899398	48	21	Czechia	NA	NA	NA	clinical	Human, tracheal secretion	NA	33970	J. Med. Microbiol, 2004, 53, 147, doi:10.1099/jmm.0.05445-0,Res. Microbiol, 2011, 162, 393, doi:10.1016/j.resmic.2011.02.006,Genome Biol. Evol. , 2014, 6(10), 2866, pmid:25313016	Aerobic	KL30	9	NA	Pasteur
Acinetobacter baumannii	182122	ERR5709469	NA	ACBA.0922.00447	NA	125	179	149	NA	3	NA	2.09691	2.25285	2.17319	NA	2.17432	0.0779777	2.08608	2.26255	NT	3820369	133	62	NA	NA	NA	NA	clinical	CSF	NA	NA	NA	NA	KL2	15	NA	Suzana
Acinetobacter baumannii	CIP110424	GCF_000368545.1	NIPH60	ACBA.0922.00249	NA	186	167	424	NA	3	NA	2.26951	2.22272	2.62737	NA	2.3732	0.221356	2.12272	2.62368	NT	3946627	65	24	Czechia	NA	NA	NA	clinical	Human, sputum	NA	33604	J. Med. Microbiol, 2004, 53, 147, doi:10.1099/jmm.0.05445-0,Res. Microbiol, 2011, 162, 393, doi:10.1016/j.resmic.2011.02.006,Genome Biol. Evol, 2014, 6(10), 2866, pmid:25313016	Aerobic	KL43	34	NA	Pasteur
Acinetobacter baumannii	CIP70.35	GCA_977065635	ATCC 19568	ACBA.0922.00049	NA	356	295	264	NA	3	NA	2.55145	2.46982	2.4216	NA	2.48096	0.0656355	2.40669	2.55523	NT	3903960	76	10	NA	NA	NA	NA	clinical	NA	NA	NA	Int. J. Syst. Bacteriol, 1986, 36, 228, doi:10.1099/00207713-36-2-228	Aerobic	KL1	1	NA	Pasteur
Acinetobacter baumannii	CIP110430	GCF_000369165.1	NIPH201	ACBA.0922.00014	NA	1720000	2750000	11100000	NA	3	NA	6.23553	6.43933	7.04532	NA	6.57339	0.421214	6.09675	7.05003	T	4110685	23	8	Czechia	NA	NA	NA	clinical	Human, nasal swab	NA	33604	J. Med. Microbiol, 2004, 53, 147, doi:10.1099/jmm.0.05445-0,Res. Microbiol, 2011, 162, 393, doi:10.1016/j.resmic.2011.02.006,Genome Biol. Evol. , 2014, 6(10), 2866, pmid:25313016	Aerobic	KL45	38	NA	Pasteur
Acinetobacter baumannii	71813	ERR5709467	NA	ACBA.0922.00482	NA	96.2	117	180	NA	3	NA	1.98318	2.06819	2.25527	NA	2.10221	0.139203	1.94469	2.25973	NT	3771641	148	78	NA	NA	NA	NA	clinical	Blood	NA	NA	NA	NA	KL213	15	NA	Suzana
Acinetobacter baumannii	CIP110435	GCF_000369185.1	NIPH527	ACBA.0922.00034	NA	1650	2140	6620	NA	3	NA	3.21748	3.33041	3.82086	NA	3.45625	0.320767	3.09328	3.81923	T	4152121	31	10	Netherlands	NA	NA	NA	clinical	Human, urine	NA	30682	J. Clin. Microbiol, 1996, 34, 1519, doi:10.1128/jcm.34.6.1519-1525.1996,Res. Microbiol, 2011, 162, 393, doi:10.1016/j.resmic.2011.02.006,Genome Biol. Evol. , 2014, 6(10), 2866, pmid:25313016	Aerobic	KL1	1	NA	Pasteur
Acinetobacter baumannii	ABC241	ERR2712376	NA	ACBA.0922.00334	NA	911	9140	8160	NA	3	NA	2.95952	3.96095	3.91169	NA	3.61072	0.564493	2.97195	4.24949	T	4089445	85	33	NA	NA	NA	NA	clinical	Tissue	NA	NA	NA	NA	KL9	15	NA	Suzana
Acinetobacter baumannii	CIP110433	GCF_000369205.1	NIPH335	ACBA.0922.00012	NA	161	143	225	NA	3	NA	2.20683	2.15534	2.35218	NA	2.23811	0.102085	2.1226	2.35363	NT	3923854	29	7	Czechia	NA	NA	NA	clinical	Human, sputum	NA	34335	J. Med. Microbiol, 2004, 53, 147, doi:10.1099/jmm.0.05445-0,Res. Microbiol, 2011, 162, 393, doi:10.1016/j.resmic.2011.02.006,Genome Biol. Evol. , 2014, 6(10), 2866, pmid:25313016	Aerobic	KL49	10	NA	Pasteur
Acinetobacter baumannii	ABC149	ERR2712285	NA	ACBA.0922.00465	NA	118	160	167	NA	3	NA	2.07188	2.20412	2.22272	NA	2.16624	0.0822433	2.07317	2.2593	NT	3761296	134	69	NA	NA	NA	NA	clinical	Bone	NA	NA	NA	NA	KL22	318	NA	Suzana
Acinetobacter baumannii	CIP110432	GCF_000369225.1	NIPH329	ACBA.0922.00021	NA	4400	99900	428000	NA	3	NA	3.64345	4.99957	5.63144	NA	4.75815	1.01574	3.60875	5.90756	T	3994296	14	9	Czechia	NA	NA	NA	clinical	Human, tracheal secretion	NA	34335	J. Med. Microbiol, 2004, 53, 147, doi:10.1099/jmm.0.05445-0,Res. Microbiol, 2011, 162, 393, doi:10.1016/j.resmic.2011.02.006,Genome Biol. Evol. 2014, 6(10), , 2866, pmid:25313016	Aerobic	KL46	11	NA	Pasteur
Acinetobacter baumannii	ABC141	ERR2712278	NA	ACBA.0922.00442	NA	6930000	13800000	1.2e+07	NA	3	NA	6.84073	7.13988	7.07918	NA	7.01993	0.15813	6.84099	7.19887	T	3908539	150	61	NA	NA	NA	NA	clinical	Skin	NA	NA	NA	NA	KL22	79	NA	Suzana
Acinetobacter baumannii	CIP110437	GCF_000369245.1	NIPH601	ACBA.0922.00006	NA	1840000	3470000	5850000	NA	3	NA	6.26482	6.54033	6.76716	NA	6.5241	0.251562	6.23944	6.80876	T	4021265	19	6	Czechia	NA	NA	NA	clinical	Human, urine	NA	33970	J. Med. Microbiol, 2004, 53, 147, doi:10.1099/jmm.0.05445-0,Res. Microbiol, 2011, 162, 393, doi:10.1016/j.resmic.2011.02.006,Genome Biol. Evol, 2014, 6(10), 2866, pmid:25313016	Aerobic	KL47	40	NA	Pasteur
Acinetobacter baumannii	ABC291	ERR4436640	NA	ACBA.0922.00470	NA	834	5400	2220	NA	3	NA	2.92117	3.73239	3.34635	NA	3.3333	0.405771	2.87414	3.79247	T	3869282	143	71	NA	NA	NA	NA	clinical	Wound	NA	NA	NA	NA	KL150	15	NA	Suzana
Acinetobacter baumannii	CIP110425	GCF_000369265.1	NIPH67	ACBA.0922.00004	NA	41900	122000	311000	NA	3	NA	4.62221	5.08636	5.49276	NA	5.06711	0.435592	4.5742	5.56002	T	4047599	11	5	Czechia	NA	NA	NA	clinical	Human, tracheal secretion	NA	33604	J. Med. Microbiol, 2004, 53, 147, doi:10.1099/jmm.0.05445-0,Res. Microbiol, 2011, 162, 393, doi:10.1016/j.resmic.2011.02.006,Genome Biol. Evol, 2014, 6(10), 2866, pmid:25313016	Aerobic	KL33	35	NA	Pasteur
Acinetobacter baumannii	CIP70.8	GCA_977065615	ATCC 15149	ACBA.0922.00011	NA	7790000	14600000	10100000	NA	3	NA	6.89154	7.16435	7.00432	NA	7.02007	0.137088	6.86494	7.1752	T	3766468	27	7	NA	NA	NA	NA	clinical	NA	NA	NA	Int. J. Syst. Bacteriol, 1968, 18, 207, doi:10.1099/00207713-18-3-207,Int. J. Syst. Bacteriol, 1986, 36, 228, doi:10.1099/00207713-36-2-228,J. Bacteriol, 1950, 59, 171, doi:10.1128/jb.59.2.171-183.1950,Am. J. Clin. Pathol, 1969, 52, 309, doi:10.1093/ajcp/52.3.309	Aerobic	KL65	-	721, 894, 1052	Pasteur
Acinetobacter baumannii	CIP110436	GCF_000369285.1	NIPH528	ACBA.0922.00005	NA	270	324	1020	NA	3	NA	2.43136	2.51055	3.0086	NA	2.65017	0.312925	2.29607	3.00427	T	3869750	12	6	Netherlands	NA	NA	NA	clinical	Human, urine	NA	29952	J. Clin. Microbiol, 1996, 34, 1519, doi:10.1128/jcm.34.6.1519-1525.1996,Res. Microbiol, 2011, 162, 393, doi:10.1016/j.resmic.2011.02.006,Genome Biol. Evol. 2014, 6(10), , 2866, pmid:25313016	Aerobic	KL9	2	NA	Pasteur
Acinetobacter baumannii	ABC259	ERR2712393	NA	ACBA.0922.00362	NA	4700	7980	4210	NA	3	NA	3.6721	3.902	3.62428	NA	3.73279	0.148476	3.56478	3.90081	T	3849550	98	37	NA	NA	NA	NA	clinical	Respiratory	NA	NA	NA	NA	KL22	318	NA	Suzana
Acinetobacter baumannii	CIP110426	GCF_000369305.1	NIPH70	ACBA.0922.00114	NA	72.8	54.7	77.9	NA	3	NA	1.86213	1.73799	1.89154	NA	1.83055	0.0815006	1.73833	1.92278	NT	3926921	57	15	Czechia	NA	NA	NA	clinical	Human, tracheal secretion	NA	33604	J. Med. Microbiol, 2004, 53, 147, doi:10.1099/jmm.0.05445-0,Res. Microbiol, 2011, 162, 393, doi:10.1016/j.resmic.2011.02.006,Genome Biol. Evol. , 2014, 6(10), 2866, pmid:25313016	Aerobic	KL44	36	NA	Pasteur
Acinetobacter baumannii	CIP70.9	GCA_977065655	ATCC 15150	ACBA.0922.00116	NA	100	183	164	NA	3	NA	2	2.26245	2.21484	NA	2.1591	0.139824	2.00088	2.31732	NT	3914089	72	15	NA	NA	NA	NA	clinical	NA	NA	NA	Int. J. Syst. Bacteriol, 1986, 36, 228, doi:10.1099/00207713-36-2-228,J. Bacteriol, 1950, 59, 171, doi:10.1128/jb.59.2.171-183.1950	Aerobic	KL19	413	NA	Pasteur
Acinetobacter baumannii	CIP110431	GCF_000369325.1	NIPH290	ACBA.0922.00066	NA	11400	23500	91600	NA	3	NA	4.0569	4.37107	4.9619	NA	4.46329	0.45949	3.94334	4.98324	T	4022026	28	12	Czechia	NA	NA	NA	clinical	Human, urine	NA	34335	J. Med. Microbiol, 2004, 53, 147, doi:10.1099/jmm.0.05445-0,Antimicrob. Agents Chemother, 2014, 58, 936, doi:10.1128/AAC.01261-13,Genome Biol Evol., 2014, 6:2866_2882	Aerobic	KL1	1	NA	Pasteur
Acinetobacter baumannii	ABC14	ERR2712988	NA	ACBA.0922.00454	NA	1550	293	350	NA	3	NA	3.19033	2.46687	2.54407	NA	2.73376	0.397286	2.28419	3.18332	T	3857972	139	65	NA	NA	NA	NA	clinical	Blood	NA	NA	NA	NA	KL6	2	NA	Suzana
Acinetobacter baumannii	CIP110427	GCF_000369345.1	NIPH80	ACBA.0922.00392	NA	61.1	62.4	59	NA	3	NA	1.78604	1.79518	1.77085	NA	1.78403	0.0122908	1.77012	1.79793	NT	3957396	89	43	Czechia	NA	NA	NA	clinical	Human, I.V. cannula	NA	33970	J. Med. Microbiol, 2004, 53, 147, doi:10.1099/jmm.0.05445-0,Res. Microbiol, 2011, 162, 393, doi:10.1016/j.resmic.2011.02.006,Genome Biol. Evol. , 2014, 6(10), 2866, pmid:25313016	Aerobic	KL9	37	NA	Pasteur
Acinetobacter baumannii	CRBIP17.4	GCA_977065645	NA	ACBA.0922.00273	NA	50.1	57.7	53.3	NA	3	NA	1.69984	1.76118	1.72673	NA	1.72925	0.0307466	1.69445	1.76404	NT	3927518	74	26	France	NA	NA	NA	clinical	Human, urine	NA	NA	NA	Aerobic	KL2	2	NA	Pasteur
Acinetobacter baumannii	CIP110499	GCF_000369365.1	ANC4097	ACBA.0922.00025	NA	377	343	498	NA	3	NA	2.57634	2.53529	2.69723	NA	2.60295	0.0841841	2.50769	2.69822	T	4235983	31	9	Czechia	NA	NA	NA	clinical	Human, tracheal aspirate	NA	40544	Antimicrob. Agents Chemother, 2013, 57(7), 2989, pmid:23587960,Genome Biol. Evol, 2014, 6(10), 2866, pmid:25313016	Aerobic	KL40	1	NA	Pasteur
Acinetobacter baumannii	AIDS-019	ERR5709474	NA	ACBA.0922.00345	NA	139	205	145	NA	3	NA	2.14301	2.31175	2.16137	NA	2.20538	0.0925794	2.10062	2.31014	NT	3770506	80	35	NA	NA	NA	NA	clinical	Rectal swab	NA	NA	NA	NA	KL58	154	NA	Suzana
Acinetobacter baumannii	CIP110434	GCF_000413915.1	NIPH410	ACBA.0922.00051	NA	300	109	375	NA	3	NA	2.47712	2.03743	2.57403	NA	2.36286	0.285968	2.03926	2.68646	NT	4031919	26	11	Czechia	NA	NA	NA	clinical	Human, cannula	NA	35065	J. Med. Microbiol, 2004, 53, 147, doi:10.1099/jmm.0.05445-0,Res. Microbiol, 2011, 162, 393, doi:10.1016/j.resmic.2011.02.006,Genome Biol. Evol. 2014, 6(10), , 2866, pmid:25313016	Aerobic	KL81	39	NA	Pasteur
Acinetobacter baumannii	ABC20	ERR2711313	NA	ACBA.0922.00443	NA	63.9	71.8	59.4	NA	3	NA	1.8055	1.85612	1.77379	NA	1.8118	0.0415293	1.76481	1.8588	NT	3978404	157	61	NA	NA	NA	NA	clinical	Blood	NA	NA	NA	NA	KL125	2	NA	Suzana
Acinetobacter baumannii	CIP110572	GCA_977065625	NA	ACBA.0922.00304	NA	157	173	214	NA	3	NA	2.1959	2.23805	2.33041	NA	2.25479	0.0688018	2.17693	2.33264	NT	4260130	117	29	NA	NA	NA	NA	clinical	NA	NA	NA	Antimicrob. Agents Chemother, 2013, 57(7), 2989, pmid:23587960	Aerobic	KL47	107	NA	Pasteur
Acinetobacter baumannii	AIDS-020	ERR5709473	NA	ACBA.0922.00420	NA	112000	4570000	2050000	NA	3	NA	5.04922	6.65992	6.31175	NA	6.00696	0.847502	5.04794	6.96598	T	3951539	110	51	NA	NA	NA	NA	clinical	Wound	NA	NA	NA	NA	KL24	103	NA	Suzana
Acinetobacter baumannii	CIP111175	GCA_977872055	NA	ACBA.0922.00253	NA	71.5	317	120	NA	3	NA	1.85431	2.50106	2.07918	NA	2.14485	0.328339	1.7733	2.51639	NT	3827617	82	24	NA	NA	NA	NA	clinical	NA	NA	NA	NA	NA	KL30	-	2, 104, 143, 185, 187, 261, 570, 576, 600, 632, 713, 724, 745, 996, 997, 998, 999, 1003, 1004, 1009, 1154, 1253, 1474, 1575, 1851	Pasteur
Acinetobacter baumannii	CIP111291	GCA_977872015	NA	ACBA.0922.00278	NA	4800	6350	4450	NA	3	NA	3.68124	3.80277	3.64836	NA	3.71079	0.0813377	3.61875	3.80283	T	3819535	55	27	NA	NA	NA	NA	clinical	NA	NA	NA	NA	NA	KL30	-	2, 104, 143, 185, 187, 261, 570, 576, 600, 632, 713, 724, 745, 996, 997, 998, 999, 1003, 1004, 1009, 1154, 1253, 1474, 1575, 1851	Pasteur
Acinetobacter baumannii	CIP103572	GCA_977871975	ATCC 49139	ACBA.0922.00314	NA	75.6	67.7	82.1	NA	3	NA	1.87852	1.83059	1.91434	NA	1.87448	0.0420229	1.82693	1.92204	NT	4025192	67	31	NA	NA	NA	NA	clinical	NA	NA	NA	NA	NA	KL155	78	NA	Pasteur
Acinetobacter baumannii	CIP111249	GCA_977872045	NA	ACBA.0922.00317	NA	10300	7280	3940	NA	3	NA	4.01284	3.86213	3.5955	NA	3.82349	0.211337	3.58434	4.06263	T	3819718	72	31	NA	NA	NA	NA	clinical	NA	NA	NA	NA	NA	KL30	-	2, 104, 143, 185, 187, 261, 570, 576, 600, 632, 713, 724, 745, 996, 997, 998, 999, 1003, 1004, 1009, 1154, 1253, 1474, 1575, 1851	Pasteur
Acinetobacter baumannii	CIP110875	GCA_977871945	NA	ACBA.0922.00338	NA	1930	833	1930	NA	3	NA	3.28556	2.92065	3.28556	NA	3.16392	0.210682	2.92551	3.40232	T	4013916	264	33	NA	NA	NA	NA	clinical	NA	NA	NA	NA	NA	KL9	15	NA	Pasteur
Acinetobacter baumannii	CIP111791	GCA_977872035	NA	ACBA.0922.00372	NA	114	91.6	83.3	NA	3	NA	2.0569	1.9619	1.92065	NA	1.97982	0.069875	1.90075	2.05888	NT	4074637	153	38	NA	NA	NA	NA	clinical	NA	NA	NA	NA	NA	KL3	2	NA	Pasteur
Acinetobacter baumannii	CIP110968	GCA_977871955	NA	ACBA.0922.00410	NA	242	151	278	NA	3	NA	2.38382	2.17898	2.44404	NA	2.33561	0.138953	2.17838	2.49285	NT	4135313	162	48	NA	NA	NA	NA	clinical	NA	NA	NA	NA	NA	KL72	-	22, 512, 841, 1200	Pasteur
Acinetobacter baumannii	CIP111214	GCA_977871995	NA	ACBA.0922.00421	NA	2720000	6170000	11100000	NA	3	NA	6.43457	6.79029	7.04532	NA	6.75673	0.306757	6.4096	7.10385	T	3933104	147	51	NA	NA	NA	NA	clinical	NA	NA	NA	NA	NA	KL1	1	NA	Pasteur
Acinetobacter baumannii	CIP110878	GCA_977871885	NA	ACBA.0922.00422	NA	158	176	940000	NA	3	NA	2.19866	2.24551	5.97313	NA	3.47243	2.16579	1.02165	5.92321	T	3830425	229	51	NA	NA	NA	NA	clinical	NA	NA	NA	NA	NA	KL23	354	NA	Pasteur
Acinetobacter baumannii	CIP111275	GCA_977871985	NA	ACBA.0922.00423	NA	1.19e+08	1.74e+08	1.58e+08	NA	3	NA	8.07555	8.24055	8.19866	NA	8.17158	0.0857679	8.07453	8.26864	T	3898563	115	52	NA	NA	NA	NA	clinical	NA	NA	NA	NA	NA	KL95	126	NA	Pasteur
Acinetobacter baumannii	CIP111204	GCA_977871875	NA	ACBA.0922.00450	NA	123	130	164	NA	3	NA	2.08991	2.11394	2.21484	NA	2.13956	0.0662928	2.06455	2.21458	NT	3830664	155	63	NA	NA	NA	NA	clinical	NA	NA	NA	NA	NA	KL1	1	NA	Pasteur
Acinetobacter baumannii	CIP110874	GCA_977872005	NA	ACBA.0922.00453	NA	2000	635	1310	NA	3	NA	3.30103	2.80277	3.11727	NA	3.07369	0.251971	2.78857	3.35882	T	4018531	301	64	NA	NA	NA	NA	clinical	NA	NA	NA	NA	NA	KL49	15	NA	Pasteur
Acinetobacter baumannii	CIP110880	GCA_977871905	NA	ACBA.0922.00468	NA	22600	203000	709000	NA	3	NA	4.35411	5.3075	5.85065	NA	5.17075	0.757582	4.31348	6.02802	T	3944422	284	70	NA	NA	NA	NA	clinical	NA	NA	NA	NA	NA	KL28	32	NA	Pasteur
Acinetobacter baumannii	CIP111216	GCA_977871895	NA	ACBA.0922.00472	NA	89.6	84.3	13700	NA	3	NA	1.95231	1.92583	4.13672	NA	2.67162	1.26888	1.23577	4.10747	T	3793494	325	71	NA	NA	NA	NA	clinical	NA	NA	NA	NA	NA	KL108	10	NA	Pasteur
Acinetobacter baumannii	CIP111206	GCA_977872065	NA	ACBA.0922.00475	NA	2380000	4780000	19400000	NA	3	NA	6.37658	6.67943	7.2878	NA	6.78127	0.46407	6.25613	7.3064	T	3895175	253	73	NA	NA	NA	NA	clinical	NA	NA	NA	NA	NA	KL1	1	NA	Pasteur
Acinetobacter baumannii	CIP111210	GCA_977871925	NA	ACBA.0922.00476	NA	151	88.1	114	NA	3	NA	2.17898	1.94498	2.0569	NA	2.06029	0.117037	1.92785	2.19272	NT	3899800	269	73	NA	NA	NA	NA	clinical	NA	NA	NA	NA	NA	KL19	271	NA	Pasteur
Acinetobacter baumannii	CIP111173	GCA_977871965	NA	ACBA.0922.00478	NA	3120000	5920000	7310000	NA	3	NA	6.49415	6.77232	6.86392	NA	6.71013	0.192567	6.49223	6.92804	T	3817276	183	75	NA	NA	NA	NA	clinical	NA	NA	NA	NA	NA	KL1	3	NA	Pasteur
Acinetobacter baumannii	CIP111209	GCA_977872025	NA	ACBA.0922.00479	NA	98700	44100	544000	NA	3	NA	4.99432	4.64444	5.7356	NA	5.12478	0.557157	4.49431	5.75526	T	3929080	286	75	NA	NA	NA	NA	clinical	NA	NA	NA	NA	NA	KL1	1	NA	Pasteur
Acinetobacter baumannii	CIP111174	GCA_977871915	NA	ACBA.0922.00488	NA	4420000	2050000	4710000	NA	3	NA	6.64542	6.31175	6.67302	NA	6.5434	0.201085	6.31585	6.77094	T	3812045	255	86	NA	NA	NA	NA	clinical	NA	NA	NA	NA	NA	KL1	3	NA	Pasteur
Acinetobacter baumannii	CIP111218	GCA_977871935	NA	ACBA.0922.00489	NA	9420	1760	6720	NA	3	NA	3.97405	3.24551	3.82737	NA	3.68231	0.385322	3.24629	4.11834	T	3952700	221	87	NA	NA	NA	NA	clinical	NA	NA	NA	NA	NA	KL49	2	NA	Pasteur
